# Supplementary material for: An intercomparison study of ELISAs for the detection of porcine reproductive and respiratory syndrome virus – evaluating six conditionally dependent tests
Source: PLoS One. 2022 Jan 25;17(1):e0262944. doi: 10.1371/journal.pone.0262944 (PMC8789123; doi:10.1371/journal.pone.0262944)
Supplement: S8 Table — (XLSX) [file pone.0262944.s008.xlsx]

## Sheet: Daten
lfd Nr	Proben-ID	Bestand	Status	Tiergruppe	IFN-Nr.	Probennr.	Test1	Test2	Test3	Test4	Test5	Test6
1	SP16-01-01	1	US x EU U	JS	11	SP01-001	1	1	1	0	1	1
2	SP16-01-02	1	US x EU U	JS	12	SP01-002	1	1	1	1	1	1
3	SP16-01-03	1	US x EU U	JS	13	SP01-003	1	1	1	1	1	1
4	SP16-01-04	1	US x EU U	JS	14	SP01-004	1	1	1	1	1	1
5	SP16-01-05	1	US x EU U	JS	15	SP01-005	1	1	1	1	1	1
6	SP16-01-06	1	US x EU U	JS	16	SP01-006	1	1	1	1	1	1
7	SP16-01-07	1	US x EU U	AF	1	SP01-007	0	0	0	0	0	1
8	SP16-01-08	1	US x EU U	AF	2	SP01-008	0	0	0	0	0	0
9	SP16-01-09	1	US x EU U	AF	3	SP01-009	0	0	0	0	1	1
10	SP16-01-10	1	US x EU U	AF	4	SP01-010	1	1	1	1	1	1
11	SP16-01-11	1	US x EU U	AF	5	SP01-011	0	0	0	0	1	1
12	SP16-01-12	1	US x EU U	AF	6	SP01-012	1	1	1	1	1	1
13	SP16-01-13	1	US x EU U	AF	7	SP01-013	0	0	0	0	0	1
14	SP16-01-14	1	US x EU U	AF	8	SP01-014	0	0	0	0	0	0
15	SP16-01-15	1	US x EU U	AF	9	SP01-015	0	0	0	0	1	1
16	SP16-01-16	1	US x EU U	AF	10	SP01-016	0	0	0	0	0	1
29	SP16-01-33	1	US x EU U	5./6.	29	SP01-033	0	0	0	0	1	1
30	SP16-01-34	1	US x EU U	5./6.	30	SP01-034	0	0	1	0	1	1
23	SP16-01-27	1	US x EU U	3./4.	23	SP01-027	1	1	1	0	0	1
20	SP16-01-24	1	US x EU U	1./2.	20	SP01-024	1	1	1	0	1	1
24	SP16-01-28	1	US x EU U	3./4.	24	SP01-028	1	1	1	0	1	1
31	SP16-01-35	1	US x EU U	5./6.	31	SP01-035	1	1	1	0	1	1
19	SP16-01-23	1	US x EU U	1./2.	19	SP01-023	1	1	1	1	1	1
21	SP16-01-25	1	US x EU U	1./2.	21	SP01-025	1	1	1	1	1	1
22	SP16-01-26	1	US x EU U	1./2.	22	SP01-026	1	1	1	1	1	1
25	SP16-01-29	1	US x EU U	3./4.	25	SP01-029	1	1	1	1	1	1
27	SP16-01-31	1	US x EU U	3./4.	27	SP01-031	1	1	1	1	1	1
32	SP16-01-36	1	US x EU U	5./6.	32	SP01-036	1	1	1	1	1	1
33	SP16-01-37	1	US x EU U	5./6.	33	SP01-037	1	1	1	1	1	1
17	SP16-01-21	1	US x EU U	1./2.	17	SP01-021	1	1	1	1	1	1
18	SP16-01-22	1	US x EU U	1./2.	18	SP01-022	1	1	1	1	1	1
26	SP16-01-30	1	US x EU U	3./4.	26	SP01-030	1	1	1	1	1	1
28	SP16-01-32	1	US x EU U	3./4.	28	SP01-032	1	1	1	1	1	1
34	SP16-01-38	1	US x EU U	5./6.	34	SP01-038	1	1	1	1	1	1
35	SP16-02-01	2	EU P	JS	11	SP02-001	1	1	0	0	1	1
36	SP16-02-02	2	EU P	JS	12	SP02-002	1	1	1	1	1	1
37	SP16-02-03	2	EU P	JS	13	SP02-003	1	1	1	1	1	1
38	SP16-02-04	2	EU P	JS	14	SP02-004	1	1	1	1	1	1
39	SP16-02-05	2	EU P	JS	15	SP02-005	1	1	1	1	1	1
40	SP16-02-06	2	EU P	JS	16	SP02-006	1	1	0	1	1	1
41	SP16-02-07	2	EU P	AF	1	SP02-007	0	1	0	1	1	1
42	SP16-02-08	2	EU P	AF	2	SP02-008	0	0	0	0	1	1
43	SP16-02-09	2	EU P	AF	3	SP02-009	1	0	0	1	1	1
44	SP16-02-10	2	EU P	AF	4	SP02-010	0	0	0	0	1	0
45	SP16-02-11	2	EU P	AF	5	SP02-011	1	1	0	0	1	1
46	SP16-02-12	2	EU P	AF	6	SP02-012	0	1	0	0	1	1
47	SP16-02-13	2	EU P	AF	7	SP02-013	1	1	0	1	1	1
48	SP16-02-14	2	EU P	AF	8	SP02-014	0	1	0	0	1	1
49	SP16-02-15	2	EU P	AF	9	SP02-015	0	1	0	1	1	1
50	SP16-02-16	2	EU P	AF	10	SP02-016	1	1	1	1	1	1
51	SP16-02-21	2	EU P	1./2.	17	SP02-021	1	1	1	1	1	1
52	SP16-02-22	2	EU P	1./2.	18	SP02-022	1	1	1	1	1	1
53	SP16-02-23	2	EU P	1./2.	19	SP02-023	1	1	1	1	1	1
54	SP16-02-24	2	EU P	1./2.	20	SP02-024	1	1	1	1	1	1
55	SP16-02-25	2	EU P	1./2.	21	SP02-025	1	1	1	1	1	1
56	SP16-02-26	2	EU P	1./2.	22	SP02-026	1	1	1	1	1	1
57	SP16-02-27	2	EU P	3./4.	23	SP02-027	1	1	1	1	1	1
58	SP16-02-28	2	EU P	3./4.	24	SP02-028	1	1	1	1	1	1
59	SP16-02-29	2	EU P	3./4.	25	SP02-029	1	1	1	1	1	1
60	SP16-02-30	2	EU P	3./4.	26	SP02-030	1	1	1	1	1	1
61	SP16-02-31	2	EU P	3./4.	27	SP02-031	1	1	1	1	1	1
62	SP16-02-32	2	EU P	3./4.	28	SP02-032	1	1	1	1	1	1
63	SP16-02-33	2	EU P	5./6.	29	SP02-033	0	0	0	0	0	1
64	SP16-02-34	2	EU P	5./6.	30	SP02-034	1	1	1	1	1	1
65	SP16-02-35	2	EU P	5./6.	31	SP02-035	1	1	1	1	1	1
66	SP16-02-36	2	EU P	5./6.	32	SP02-036	1	1	1	1	1	1
67	SP16-02-37	2	EU P	5./6.	33	SP02-037	1	1	1	1	1	1
68	SP16-02-38	2	EU P	5./6.	34	SP02-038	1	1	1	1	1	1
69	SP16-03-01	3	EU P	JS	11	SP03-001	1	1	1	1	1	1
70	SP16-03-02	3	EU P	JS	12	SP03-002	1	1	1	1	1	1
71	SP16-03-03	3	EU P	JS	13	SP03-003	1	1	1	1	1	1
72	SP16-03-04	3	EU P	JS	14	SP03-004	1	1	1	1	1	1
73	SP16-03-05	3	EU P	JS	15	SP03-005	1	1	1	1	1	1
74	SP16-03-06	3	EU P	JS	16	SP03-006	1	1	1	1	1	1
75	SP16-03-07	3	EU P	AF	1	SP03-007	1	1	0	0	0	1
76	SP16-03-08	3	EU P	AF	2	SP03-008	0	0	0	0	0	0
77	SP16-03-09	3	EU P	AF	3	SP03-009	1	0	1	0	0	1
78	SP16-03-10	3	EU P	AF	4	SP03-010	0	0	1	0	0	1
79	SP16-03-11	3	EU P	AF	5	SP03-011	1	0	0	0	0	1
80	SP16-03-12	3	EU P	AF	6	SP03-012	0	0	0	0	0	0
81	SP16-03-13	3	EU P	AF	7	SP03-013	0	0	0	0	0	1
82	SP16-03-14	3	EU P	AF	8	SP03-014	0	0	0	0	0	1
83	SP16-03-15	3	EU P	AF	9	SP03-015	0	0	0	0	1	1
84	SP16-03-16	3	EU P	AF	10	SP03-016	1	0	0	0	0	1
85	SP16-03-21	3	EU P	1./2.	17	SP03-021	1	1	1	1	1	1
86	SP16-03-22	3	EU P	1./2.	18	SP03-022	1	1	1	1	1	1
87	SP16-03-23	3	EU P	1./2.	19	SP03-023	1	1	1	1	1	1
88	SP16-03-24	3	EU P	1./2.	20	SP03-024	1	1	1	1	1	1
89	SP16-03-25	3	EU P	1./2.	21	SP03-025	1	1	1	1	1	1
90	SP16-03-26	3	EU P	1./2.	22	SP03-026	1	1	1	1	1	1
91	SP16-03-27	3	EU P	3./4.	23	SP03-027	1	1	1	1	1	1
92	SP16-03-28	3	EU P	3./4.	24	SP03-028	1	1	1	1	1	1
93	SP16-03-29	3	EU P	3./4.	25	SP03-029	1	1	1	1	1	1
94	SP16-03-30	3	EU P	3./4.	26	SP03-030	1	1	1	1	1	1
95	SP16-03-31	3	EU P	3./4.	27	SP03-031	1	1	1	1	1	1
96	SP16-03-32	3	EU P	3./4.	28	SP03-032	1	1	1	1	1	1
97	SP16-03-33	3	EU P	5./6.	29	SP03-033	1	1	1	1	1	1
98	SP16-03-34	3	EU P	5./6.	30	SP03-034	1	1	1	1	1	1
99	SP16-03-35	3	EU P	5./6.	31	SP03-035	1	1	1	1	1	1
100	SP16-03-36	3	EU P	5./6.	32	SP03-036	1	1	1	1	1	1
101	SP16-03-37	3	EU P	5./6.	33	SP03-037	1	1	1	1	1	1
102	SP16-03-38	3	EU P	5./6.	34	SP03-038	1	1	1	1	1	1
103	SP16-04-01	4	EU P	JS	11	SP04-001	1	1	1	1	1	1
104	SP16-04-02	4	EU P	JS	12	SP04-002	1	1	1	1	1	1
105	SP16-04-03	4	EU P	JS	13	SP04-003	1	1	1	1	1	1
106	SP16-04-04	4	EU P	JS	14	SP04-004	1	1	1	1	1	1
107	SP16-04-05	4	EU P	JS	15	SP04-005	1	1	1	1	1	1
108	SP16-04-06	4	EU P	JS	16	SP04-006	1	1	1	1	1	1
109	SP16-04-07	4	EU P	AF	1	SP04-007	0	0	0	0	0	0
110	SP16-04-08	4	EU P	AF	2	SP04-008	0	0	0	0	0	1
111	SP16-04-09	4	EU P	AF	3	SP04-009	0	0	0	0	0	0
112	SP16-04-10	4	EU P	AF	4	SP04-010	0	0	0	0	0	1
113	SP16-04-11	4	EU P	AF	5	SP04-011	0	0	0	0	1	0
114	SP16-04-12	4	EU P	AF	6	SP04-012	0	0	0	0	1	1
115	SP16-04-13	4	EU P	AF	7	SP04-013	0	1	0	0	0	0
116	SP16-04-14	4	EU P	AF	8	SP04-014	0	0	0	0	1	0
117	SP16-04-15	4	EU P	AF	9	SP04-015	0	0	0	0	0	0
118	SP16-04-16	4	EU P	AF	10	SP04-016	0	0	0	0	0	0
119	SP16-04-21	4	EU P	1./2.	17	SP04-021	1	1	1	1	1	1
120	SP16-04-22	4	EU P	1./2.	18	SP04-022	1	1	1	1	1	1
121	SP16-04-23	4	EU P	1./2.	19	SP04-023	1	1	1	1	1	1
122	SP16-04-24	4	EU P	1./2.	20	SP04-024	1	1	1	0	1	1
123	SP16-04-25	4	EU P	1./2.	21	SP04-025	1	1	1	1	1	1
124	SP16-04-26	4	EU P	1./2.	22	SP04-026	1	1	1	1	1	1
125	SP16-04-27	4	EU P	3./4.	23	SP04-027	1	1	1	1	1	1
126	SP16-04-28	4	EU P	3./4.	24	SP04-028	1	1	1	1	1	1
127	SP16-04-29	4	EU P	3./4.	25	SP04-029	1	1	1	1	1	1
128	SP16-04-30	4	EU P	3./4.	26	SP04-030	1	1	1	1	1	1
129	SP16-04-31	4	EU P	3./4.	27	SP04-031	1	1	1	1	1	1
130	SP16-04-32	4	EU P	3./4.	28	SP04-032	1	1	1	1	1	1
131	SP16-04-33	4	EU P	5./6.	29	SP04-033	1	1	1	1	1	1
132	SP16-04-34	4	EU P	5./6.	30	SP04-034	1	1	1	1	1	1
133	SP16-04-35	4	EU P	5./6.	31	SP04-035	1	1	1	1	1	1
134	SP16-04-36	4	EU P	5./6.	32	SP04-036	1	1	1	1	1	1
135	SP16-04-37	4	EU P	5./6.	33	SP04-037	1	1	1	1	1	1
136	SP16-04-38	4	EU P	5./6.	34	SP04-038	1	1	1	1	1	1
137	SP16-05-01	5	US	JS	11	SP05-001	1	1	1	1	1	1
138	SP16-05-02	5	US	JS	12	SP05-002	1	1	1	1	1	1
139	SP16-05-03	5	US	JS	13	SP05-003	1	1	1	1	1	1
140	SP16-05-04	5	US	JS	14	SP05-004	1	1	1	1	1	1
141	SP16-05-05	5	US	JS	15	SP05-005	1	1	1	1	1	1
142	SP16-05-06	5	US	JS	16	SP05-006	1	1	1	1	1	1
143	SP16-05-07	5	US	AF	1	SP05-007	0	0	0	0	0	0
144	SP16-05-08	5	US	AF	2	SP05-008	0	0	0	0	0	0
145	SP16-05-09	5	US	AF	3	SP05-009	0	0	0	0	0	0
146	SP16-05-10	5	US	AF	4	SP05-010	0	0	0	0	0	0
147	SP16-05-11	5	US	AF	5	SP05-011	0	0	0	0	1	0
148	SP16-05-12	5	US	AF	6	SP05-012	0	0	0	0	1	0
149	SP16-05-13	5	US	AF	7	SP05-013	0	0	0	0	0	0
150	SP16-05-14	5	US	AF	8	SP05-014	0	0	0	0	0	0
151	SP16-05-15	5	US	AF	9	SP05-015	0	0	0	0	1	0
152	SP16-05-16	5	US	AF	10	SP05-016	0	0	0	0	0	0
154	SP16-05-22	5	US	1./2.	18	SP05-022	0	0	0	0	0	1
157	SP16-05-25	5	US	1./2.	21	SP05-025	0	0	0	0	1	0
160	SP16-05-28	5	US	3./4.	24	SP05-028	0	0	0	0	1	1
166	SP16-05-34	5	US	5./6.	30	SP05-034	0	0	0	0	1	1
169	SP16-05-37	5	US	5./6.	33	SP05-037	1	0	0	0	1	1
161	SP16-05-29	5	US	3./4.	25	SP05-029	1	1	1	0	0	1
168	SP16-05-36	5	US	5./6.	32	SP05-036	0	0	0	1	1	1
155	SP16-05-23	5	US	1./2.	19	SP05-023	1	1	1	1	1	1
156	SP16-05-24	5	US	1./2.	20	SP05-024	1	1	1	1	1	1
158	SP16-05-26	5	US	1./2.	22	SP05-026	1	1	1	0	1	1
159	SP16-05-27	5	US	3./4.	23	SP05-027	1	1	1	1	1	1
163	SP16-05-31	5	US	3./4.	27	SP05-031	1	1	1	0	1	1
153	SP16-05-21	5	US	1./2.	17	SP05-021	1	1	1	1	1	1
162	SP16-05-30	5	US	3./4.	26	SP05-030	1	1	1	1	1	1
164	SP16-05-32	5	US	3./4.	28	SP05-032	1	1	1	1	1	1
165	SP16-05-33	5	US	5./6.	29	SP05-033	1	1	1	1	1	1
167	SP16-05-35	5	US	5./6.	31	SP05-035	1	1	1	1	1	1
170	SP16-05-38	5	US	5./6.	34	SP05-038	1	1	1	1	1	1
171	SP16-06-01	6	EU P	JS	11	SP06-001	1	1	0	0	1	1
172	SP16-06-02	6	EU P	JS	12	SP06-002	1	1	1	1	1	1
173	SP16-06-03	6	EU P	JS	13	SP06-003	1	1	1	1	1	1
174	SP16-06-04	6	EU P	JS	14	SP06-004	1	1	1	1	1	1
175	SP16-06-05	6	EU P	JS	15	SP06-005	1	1	1	1	1	1
176	SP16-06-06	6	EU P	JS	16	SP06-006	1	1	1	1	1	1
177	SP16-06-11	6	EU P	AF	1	SP06-011	0	0	0	0	1	1
178	SP16-06-12	6	EU P	AF	2	SP06-012	1	1	1	1	1	1
179	SP16-06-13	6	EU P	AF	3	SP06-013	1	1	1	1	1
180	SP16-06-14	6	EU P	AF	4	SP06-014	1	1	1	1	1	1
181	SP16-06-15	6	EU P	AF	5	SP06-015	1	1	1	1	1	1
182	SP16-06-16	6	EU P	AF	6	SP06-016	1	1	1	1	1	1
183	SP16-06-17	6	EU P	AF	7	SP06-017	1	1	1	1	1
184	SP16-06-18	6	EU P	AF	8	SP06-018	1	0	0	0	1
185	SP16-06-19	6	EU P	AF	9	SP06-019	1	1	1	1	1	1
186	SP16-06-20	6	EU P	AF	10	SP06-020	0	0	0	0	1	0
187	SP16-06-21	6	EU P	1./2.	17	SP06-021	1	1	1	0	1	1
188	SP16-06-22	6	EU P	1./2.	18	SP06-022	1	1	1	1	1	1
189	SP16-06-23	6	EU P	1./2.	19	SP06-023	1	1	1	1	1	1
190	SP16-06-24	6	EU P	1./2.	20	SP06-024	1	1	1	1	1
191	SP16-06-25	6	EU P	1./2.	21	SP06-025	1	1	1	1	1
192	SP16-06-26	6	EU P	1./2.	22	SP06-026	1	1	1	1	1	1
193	SP16-06-27	6	EU P	3./4.	23	SP06-027	1	1	1	1	1	1
194	SP16-06-28	6	EU P	3./4.	24	SP06-028	1	1	1	1	1	1
195	SP16-06-29	6	EU P	3./4.	25	SP06-029	1	1	1	1	1	1
196	SP16-06-30	6	EU P	3./4.	26	SP06-030	1	1	1	1	1	1
197	SP16-06-31	6	EU P	3./4.	27	SP06-031	1	1	1	1	1	1
198	SP16-06-32	6	EU P	3./4.	28	SP06-032	1	1	1	1	1	1
199	SP16-06-33	6	EU P	5./6.	29	SP06-033	1	1	1	1	1	1
200	SP16-06-34	6	EU P	5./6.	30	SP06-034	1	1	0	0	1	1
201	SP16-06-35	6	EU P	5./6.	31	SP06-035	0	0	0	0	1	1
202	SP16-06-36	6	EU P	5./6.	32	SP06-036	1	1	0	0	1	1
203	SP16-06-37	6	EU P	5./6.	33	SP06-037	1	1	1	1	1	1
204	SP16-06-38	6	EU P	5./6.	34	SP06-038	1	1	1	1	1	1
205	SP16-07-01	7	US	JS	11	SP07-001	1	1	1	1	1	1
206	SP16-07-02	7	US	JS	12	SP07-002	1	1	1	1	1	1
207	SP16-07-03	7	US	JS	13	SP07-003	1	1	1	1	1	1
208	SP16-07-04	7	US	JS	14	SP07-004	1	1	1	1	1	1
209	SP16-07-05	7	US	JS	15	SP07-005	1	1	1	1	1	1
210	SP16-07-06	7	US	JS	16	SP07-006	1	1	1	1	1	1
211	SP16-07-07	7	US	AF	1	SP07-007	0	0	0	0	0	0
212	SP16-07-08	7	US	AF	2	SP07-008	0	0	0	0	0	0
213	SP16-07-09	7	US	AF	3	SP07-009	1	0	0	0	1	0
214	SP16-07-10	7	US	AF	4	SP07-010	1	0	0	0	1	0
215	SP16-07-11	7	US	AF	5	SP07-011	0	0	0	0	0	0
216	SP16-07-12	7	US	AF	6	SP07-012	0	0	0	0	0	0
217	SP16-07-13	7	US	AF	7	SP07-013	1	0	0	0	1	1
218	SP16-07-14	7	US	AF	8	SP07-014	0	0	0	0	0	0
219	SP16-07-15	7	US	AF	9	SP07-015	1	1	1	0	1	1
220	SP16-07-16	7	US	AF	10	SP07-016	0	0	0	0	1	1
236	SP16-07-36	7	US	5./6.	32	SP07-036	0	0	0	0	1	1
221	SP16-07-21	7	US	1./2.	17	SP07-021	1	0	0	0	1	1
225	SP16-07-25	7	US	1./2.	21	SP07-025	1	0	0	0	1	1
229	SP16-07-29	7	US	3./4.	25	SP07-029	0	0	0	1	1	1
231	SP16-07-31	7	US	3./4.	27	SP07-031	1	1	0	1	1	1
235	SP16-07-35	7	US	5./6.	31	SP07-035	1	1	0	1	1	1
222	SP16-07-22	7	US	1./2.	18	SP07-022	1	1	1	0	1	1
223	SP16-07-23	7	US	1./2.	19	SP07-023	1	1	1	1	1	1
227	SP16-07-27	7	US	3./4.	23	SP07-027	1	1	1	1	1	1
228	SP16-07-28	7	US	3./4.	24	SP07-028	1	1	1	1	1	1
233	SP16-07-33	7	US	5./6.	29	SP07-033	1	1	1	1	1	1
237	SP16-07-37	7	US	5./6.	33	SP07-037	1	1	1	1	1	1
238	SP16-07-38	7	US	5./6.	34	SP07-038	1	1	1	1	1	1
224	SP16-07-24	7	US	1./2.	20	SP07-024	1	1	1	1	1	1
226	SP16-07-26	7	US	1./2.	22	SP07-026	1	1	1	1	1	1
230	SP16-07-30	7	US	3./4.	26	SP07-030	1	1	1	1	1	0
232	SP16-07-32	7	US	3./4.	28	SP07-032	1	1	1	1	1	1
234	SP16-07-34	7	US	5./6.	30	SP07-034	1	1	1	1	1	1
239	SP16-08-01	8	inf/ungeimpft	JS	11	SP08-01	1	1	1	1	1	1
240	SP16-08-02	8	inf/ungeimpft	JS	12	SP08-02	1	1	1	1	1	1
241	SP16-08-03	8	inf/ungeimpft	JS	13	SP08-03	0	1	0	1	1	1
242	SP16-08-04	8	inf/ungeimpft	JS	14	SP08-04	1	1	1	1	1	1
243	SP16-08-05	8	inf/ungeimpft	JS	15	SP08-05	1	1	1	1	1	1
244	SP16-08-06	8	inf/ungeimpft	JS	16	SP08-06	1	1	0	0	1	1
245	SP16-08-07	8	inf/ungeimpft	AF	1	SP08-07	0	0	0	0	1	0
246	SP16-08-08	8	inf/ungeimpft	AF	2	SP08-08	0	0	0	0	0	0
247	SP16-08-09	8	inf/ungeimpft	AF	3	SP08-09	1	0	0	0	1	1
248	SP16-08-10	8	inf/ungeimpft	AF	4	SP08-10	1	1	1	1	1	1
249	SP16-08-11	8	inf/ungeimpft	AF	5	SP08-11	1	1	1	1	1	1
250	SP16-08-12	8	inf/ungeimpft	AF	6	SP08-12	0	0	0	0	0	0
251	SP16-08-13	8	inf/ungeimpft	AF	7	SP08-13	0	0	0	0	1	0
252	SP16-08-14	8	inf/ungeimpft	AF	8	SP08-14	1	0	0	0	1	1
253	SP16-08-15	8	inf/ungeimpft	AF	9	SP08-15	1	1	1	0	1	1
254	SP16-08-16	8	inf/ungeimpft	AF	10	SP08-16	0	0	0	0	1	0
255	SP16-08-21	8	inf/ungeimpft	1./2.	17	SP08-21	1	1	1	1	1	1
256	SP16-08-22	8	inf/ungeimpft	1./2.	18	SP08-22	1	1	1	1	1	1
257	SP16-08-23	8	inf/ungeimpft	1./2.	19	SP08-23	0	0	0	0	1	1
258	SP16-08-24	8	inf/ungeimpft	1./2.	20	SP08-24	0	1	0	0	1
259	SP16-08-25	8	inf/ungeimpft	1./2.	21	SP08-25	1	1	1	1	1	1
260	SP16-08-26	8	inf/ungeimpft	1./2.	22	SP08-26	1	1	1	1	1	1
261	SP16-08-27	8	inf/ungeimpft	3./4.	23	SP08-27	1	1	1	1	1	1
262	SP16-08-28	8	inf/ungeimpft	3./4.	24	SP08-28	1	1	1	0	1	1
263	SP16-08-29	8	inf/ungeimpft	3./4.	25	SP08-29	1	1	1	1	1	1
264	SP16-08-30	8	inf/ungeimpft	3./4.	26	SP08-30	1	1	1	1	1	1
265	SP16-08-31	8	inf/ungeimpft	3./4.	27	SP08-31	1	1	1	1	1	1
266	SP16-08-32	8	inf/ungeimpft	3./4.	28	SP08-32	1	1	1	1	1	1
267	SP16-08-33	8	inf/ungeimpft	5./6.	29	SP08-33	1	1	1	0	1	1
268	SP16-08-34	8	inf/ungeimpft	5./6.	30	SP08-34	1	1	1	1	1	1
269	SP16-08-35	8	inf/ungeimpft	5./6.	31	SP08-35	1	1	1	1	1	1
270	SP16-08-36	8	inf/ungeimpft	5./6.	32	SP08-36	1	1	1	1	1	1
271	SP16-08-37	8	inf/ungeimpft	5./6.	33	SP08-37	1	1	1	1	1	1
272	SP16-08-38	8	inf/ungeimpft	5./6.	34	SP08-38	1	1	1	1	1	1
273	SP16-09-01	9	frei	JS	11	SP09-01	0	1	0	0	0	0
274	SP16-09-02	9	frei	JS	12	SP09-02	0	0	0	0	0	0
275	SP16-09-03	9	frei	JS	13	SP09-03	0	0	0	0	0	1
276	SP16-09-04	9	frei	JS	14	SP09-04	0	0	0	0	0	1
277	SP16-09-05	9	frei	JS	15	SP09-05	0	0	0	0	0	0
278	SP16-09-06	9	frei	JS	16	SP09-06	0	0	0	0	0	0
279	SP16-09-07	9	frei	AF	1	SP09-07	0	0	0	0	0	0
280	SP16-09-08	9	frei	AF	2	SP09-08	0	0	0	0	0	0
281	SP16-09-09	9	frei	AF	3	SP09-09	0	0	0	0	0	1
282	SP16-09-10	9	frei	AF	4	SP09-10	0	0	0	0	0	1
283	SP16-09-11	9	frei	AF	5	SP09-11	0	0	0	0	0	0
284	SP16-09-12	9	frei	AF	6	SP09-12	0	0	0	0	0	0
285	SP16-09-13	9	frei	AF	7	SP09-13	0	0	0	0	0	1
286	SP16-09-14	9	frei	AF	8	SP09-14	0	0	0	0	0	1
287	SP16-09-15	9	frei	AF	9	SP09-15	0	0	0	0	1	0
288	SP16-09-16	9	frei	AF	10	SP09-16	0	0	0	0	0	0
289	SP16-09-21	9	frei	1./2.	17	SP09-21	0	0	0	0	0	0
290	SP16-09-22	9	frei	1./2.	18	SP09-22	0	0	0	0	0	0
291	SP16-09-23	9	frei	1./2.	19	SP09-23	0	0	0	0	1	0
292	SP16-09-24	9	frei	1./2.	20	SP09-24	0	0	0	0	0	0
293	SP16-09-25	9	frei	1./2.	21	SP09-25	0	0	0	0	0	0
294	SP16-09-26	9	frei	1./2.	22	SP09-26	0	0	0	0	0	0
295	SP16-09-27	9	frei	3./4.	23	SP09-27	0	0	0	0	0	0
296	SP16-09-28	9	frei	3./4.	24	SP09-28	0	0	0	0	0	0
297	SP16-09-29	9	frei	3./4.	25	SP09-29	0	0	0	0	0	0
298	SP16-09-30	9	frei	3./4.	26	SP09-30	0	0	0	0	0	0
299	SP16-09-31	9	frei	3./4.	27	SP09-31	0	0	0	0	0	0
300	SP16-09-32	9	frei	3./4.	28	SP09-32	0	0	0	0	0	0
301	SP16-09-33	9	frei	5./6.	29	SP09-33	0	0	0	0	1	0
302	SP16-09-34	9	frei	5./6.	30	SP09-34	0	0	0	0	0	0
303	SP16-09-35	9	frei	5./6.	31	SP09-35	0	0	0	0	0	0
304	SP16-09-36	9	frei	5./6.	32	SP09-36	0	0	0	0	0	0
305	SP16-09-37	9	frei	5./6.	33	SP09-37	0	0	0	0	0	1
306	SP16-09-38	9	frei	5./6.	34	SP09-38	0	0	0	0	0	1
307	SP16-10-01	10	EU P	JS	11	SP10-001	1	1	1	1	1	1
308	SP16-10-02	10	EU P	JS	12	SP10-002	1	1	1	1	1	1
309	SP16-10-03	10	EU P	JS	13	SP10-003	1	1	1	1	1	1
310	SP16-10-04	10	EU P	JS	14	SP10-004	1	1	1	1	1	1
311	SP16-10-05	10	EU P	JS	15	SP10-005	1	1	1	1	1	1
312	SP16-10-06	10	EU P	JS	16	SP10-006	1	1	1	1	1	1
313	SP16-10-07	10	EU P	AF	1	SP10-007	1	0	1	0	0	1
314	SP16-10-08	10	EU P	AF	2	SP10-008	0	0	0	0	1	1
315	SP16-10-09	10	EU P	AF	3	SP10-009	0	0	0	0	0	0
316	SP16-10-10	10	EU P	AF	4	SP10-010	0	1	0	0	0	1
317	SP16-10-11	10	EU P	AF	5	SP10-011	0	0	0	0	0	1
318	SP16-10-12	10	EU P	AF	6	SP10-012	0	0	0	0	1	0
319	SP16-10-13	10	EU P	AF	7	SP10-013	1	0	0	0	1	1
320	SP16-10-14	10	EU P	AF	8	SP10-014	0	0	0	0	1	1
321	SP16-10-15	10	EU P	AF	9	SP10-015	0	0	0	0	0	1
322	SP16-10-16	10	EU P	AF	10	SP10-016	1	0	0	0	1	1
323	SP16-10-21	10	EU P	1./2.	17	SP10-021	1	1	1	1	1	1
324	SP16-10-22	10	EU P	1./2.	18	SP10-022	1	1	1	1	1	1
325	SP16-10-23	10	EU P	1./2.	19	SP10-023	1	1	1	1	1	1
326	SP16-10-24	10	EU P	1./2.	20	SP10-024	1	1	1	1	1	1
327	SP16-10-25	10	EU P	1./2.	21	SP10-025	1	1	1	1	1	1
328	SP16-10-26	10	EU P	1./2.	22	SP10-026	1	1	1	1	1	1
329	SP16-10-27	10	EU P	3./4.	23	SP10-027	1	1	1	1	1	1
330	SP16-10-28	10	EU P	3./4.	24	SP10-028	1	1	1	1	1	1
331	SP16-10-29	10	EU P	3./4.	25	SP10-029	1	1	1	1	1	1
332	SP16-10-30	10	EU P	3./4.	26	SP10-030	1	1	1	0	1	1
333	SP16-10-31	10	EU P	3./4.	27	SP10-031	1	1	1	1	1	1
334	SP16-10-32	10	EU P	3./4.	28	SP10-032	1	1	1	1	1	1
335	SP16-10-33	10	EU P	5./6.	29	SP10-033	1	1	1	1	1	1
336	SP16-10-34	10	EU P	5./6.	30	SP10-034	1	1	1	1	1	1
337	SP16-10-35	10	EU P	5./6.	31	SP10-035	1	1	1	1	1	1
338	SP16-10-36	10	EU P	5./6.	32	SP10-036	1	1	1	1	1	1
339	SP16-10-37	10	EU P	5./6.	33	SP10-037	1	1	1	1	1	1
340	SP16-10-38	10	EU P	5./6.	34	SP10-038	1	1	1	1	1	1
341	SP16-11-01	11	inf/ungeimpft	JS	11	SP11-01	1	1	1	1	1	1
342	SP16-11-02	11	inf/ungeimpft	JS	12	SP11-02	1	1	1	1	1	1
343	SP16-11-03	11	inf/ungeimpft	JS	13	SP11-03	1	1	1	1	1	1
344	SP16-11-04	11	inf/ungeimpft	JS	14	SP11-04	1	1	1	0	1	1
345	SP16-11-05	11	inf/ungeimpft	JS	15	SP11-05	1	1	1	1	1	1
346	SP16-11-06	11	inf/ungeimpft	JS	16	SP11-06	1	1	1	1	1	1
347	SP16-11-07	11	inf/ungeimpft	AF	1	SP11-07	0	0	0	0	0	0
348	SP16-11-08	11	inf/ungeimpft	AF	2	SP11-08	1	1	1	1	1	1
349	SP16-11-09	11	inf/ungeimpft	AF	3	SP11-09	0	0	0	0	0	0
350	SP16-11-10	11	inf/ungeimpft	AF	4	SP11-10	0	0	0	0	0	0
351	SP16-11-11	11	inf/ungeimpft	AF	5	SP11-11	0	0	0	0	0	0
352	SP16-11-12	11	inf/ungeimpft	AF	6	SP11-12	1	1	0	0	1	0
353	SP16-11-13	11	inf/ungeimpft	AF	7	SP11-13	1	1	1	1	1	1
354	SP16-11-14	11	inf/ungeimpft	AF	8	SP11-14	1	1	1	1	1	1
355	SP16-11-15	11	inf/ungeimpft	AF	9	SP11-15	1	1	1	1	1	1
356	SP16-11-16	11	inf/ungeimpft	AF	10	SP11-16	1	1	1	1	1	1
357	SP16-11-21	11	inf/ungeimpft	1./2.	17	SP11-21	1	1	0	0	1	0
358	SP16-11-22	11	inf/ungeimpft	1./2.	18	SP11-22	1	1	1	1	1	1
359	SP16-11-23	11	inf/ungeimpft	1./2.	19	SP11-23	1	1	1	0	0	1
360	SP16-11-24	11	inf/ungeimpft	1./2.	20	SP11-24	1	1	1	1	1	1
361	SP16-11-25	11	inf/ungeimpft	1./2.	21	SP11-25	1	1	1	0	1	1
362	SP16-11-26	11	inf/ungeimpft	1./2.	22	SP11-26	1	1	1	1	1	1
363	SP16-11-27	11	inf/ungeimpft	3./4.	23	SP11-27	1	1	1	1	1	1
364	SP16-11-28	11	inf/ungeimpft	3./4.	24	SP11-28	0	0	1	0	0	1
365	SP16-11-29	11	inf/ungeimpft	3./4.	25	SP11-29	1	0	0	0	0	1
366	SP16-11-30	11	inf/ungeimpft	3./4.	26	SP11-30	1	1	1	1	1	1
367	SP16-11-31	11	inf/ungeimpft	3./4.	27	SP11-31	1	1	1	0	1	1
368	SP16-11-32	11	inf/ungeimpft	3./4.	28	SP11-32	1	1	1	1	1	1
369	SP16-11-33	11	inf/ungeimpft	5./6.	29	SP11-33	1	1	0	0	0	1
370	SP16-11-34	11	inf/ungeimpft	5./6.	30	SP11-34	0	0	0	0	0	0
371	SP16-11-35	11	inf/ungeimpft	5./6.	31	SP11-35	1	1	1	1	1	1
372	SP16-11-36	11	inf/ungeimpft	5./6.	32	SP11-36	1	1	0	1	1	1
373	SP16-11-37	11	inf/ungeimpft	5./6.	33	SP11-37	1	1	1	0	0	1
374	SP16-11-38	11	inf/ungeimpft	5./6.	34	SP11-38	1	1	1	0	1	1
375	SP16-12-01	12	EU P	JS	11	SP12-01	1	1	1	1	1	1
376	SP16-12-02	12	EU P	JS	12	SP12-02	1	1	1	1	1	1
377	SP16-12-03	12	EU P	JS	13	SP12-03	1	1	1	1	1	1
378	SP16-12-04	12	EU P	JS	14	SP12-04	1	1	1	1	1	1
379	SP16-12-05	12	EU P	JS	15	SP12-05	1	1	1	1	1	1
380	SP16-12-06	12	EU P	JS	16	SP12-06	1	1	1	1	1	1
381	SP16-12-07	12	EU P	AF	1	SP12-07	1	1	1	1	1	1
382	SP16-12-08	12	EU P	AF	2	SP12-08	0	0	0	0	0	0
383	SP16-12-09	12	EU P	AF	3	SP12-09	1	1	1	1	1	1
384	SP16-12-10	12	EU P	AF	4	SP12-10	1	1	1	1	1	1
385	SP16-12-11	12	EU P	AF	5	SP12-11	1	1	1	1	1	1
386	SP16-12-12	12	EU P	AF	6	SP12-12	1	1	1	1	1	1
387	SP16-12-13	12	EU P	AF	7	SP12-13	1	1	1	1	1	1
388	SP16-12-14	12	EU P	AF	8	SP12-14	1	1	1	1	1	1
389	SP16-12-15	12	EU P	AF	9	SP12-15	1	1	1	1	1	1
390	SP16-12-16	12	EU P	AF	10	SP12-16	1	1	1	1	1	1
391	SP16-12-21	12	EU P	1./2.	17	SP12-21	1	1	1	1	1	1
392	SP16-12-22	12	EU P	1./2.	18	SP12-22	1	1	1	1	1	1
393	SP16-12-23	12	EU P	1./2.	19	SP12-23	1	1	1	1	1	1
394	SP16-12-24	12	EU P	1./2.	20	SP12-24	1	1	1	1	1	1
395	SP16-12-25	12	EU P	1./2.	21	SP12-25	1	1	1	1	1	1
396	SP16-12-26	12	EU P	1./2.	22	SP12-26	1	1	1	1	1	1
397	SP16-12-27	12	EU P	3./4.	23	SP12-27	1	1	1	1	1	1
398	SP16-12-28	12	EU P	3./4.	24	SP12-28	1	1	1	1	1	1
399	SP16-12-29	12	EU P	3./4.	25	SP12-29	1	1	1	1	1	1
400	SP16-12-30	12	EU P	3./4.	26	SP12-30	1	1	1	1	1	1
401	SP16-12-31	12	EU P	3./4.	27	SP12-31	1	1	0	0	1	1
402	SP16-12-32	12	EU P	3./4.	28	SP12-32	1	1	1	1	1	1
403	SP16-12-33	12	EU P	5./6.	29	SP12-33	1	1	1	1	1	1
404	SP16-12-34	12	EU P	5./6.	30	SP12-34	1	1	1	1	1	1
405	SP16-12-35	12	EU P	5./6.	31	SP12-35	1	1	1	1	1	1
406	SP16-12-36	12	EU P	5./6.	32	SP12-36	1	1	1	1	1	1
407	SP16-12-37	12	EU P	5./6.	33	SP12-37	1	1	1	1	1	1
408	SP16-12-38	12	EU P	5./6.	34	SP12-38	1	1	1	1	1	1
409	SP16-13-01	13	EU P	JS	11	SP13-01	1	1	1	1	1	1
410	SP16-13-02	13	EU P	JS	12	SP13-02	1	0	1	0	1	1
411	SP16-13-03	13	EU P	JS	13	SP13-03	1	1	1	1	1	1
412	SP16-13-04	13	EU P	JS	14	SP13-04	1	1	1	1	1	1
413	SP16-13-05	13	EU P	JS	15	SP13-05	1	1	1	1	1	1
414	SP16-13-06	13	EU P	JS	16	SP13-06	1	1	1	1	1	1
415	SP16-13-07	13	EU P	AF	1	SP13-07	1	1	1	1	1	1
416	SP16-13-08	13	EU P	AF	2	SP13-08	1	1	1	1	1	1
417	SP16-13-09	13	EU P	AF	3	SP13-09	0	0	0	0	0	0
418	SP16-13-10	13	EU P	AF	4	SP13-10	0	0	0	0	0	0
419	SP16-13-11	13	EU P	AF	5	SP13-11	1	1	1	1	1	1
420	SP16-13-12	13	EU P	AF	6	SP13-12	0	0	0	0	0	0
421	SP16-13-13	13	EU P	AF	7	SP13-13	1	0	1	0	0	0
422	SP16-13-14	13	EU P	AF	8	SP13-14	1	0	1	1	1	1
423	SP16-13-15	13	EU P	AF	9	SP13-15	1	0	1	1	1	1
424	SP16-13-16	13	EU P	AF	10	SP13-16	1	0	1	1	1	1
425	SP16-13-21	13	EU P	1./2.	17	SP13-21	1	0	0	0	1	1
426	SP16-13-22	13	EU P	1./2.	18	SP13-22	1	0	1	1	1	1
427	SP16-13-23	13	EU P	1./2.	19	SP13-23	1	1	1	1	1	1
428	SP16-13-24	13	EU P	1./2.	20	SP13-24	1	0	0	0	1	1
429	SP16-13-26	13	EU P	1./2.	22	SP13-26	1	1	1	1	1	1
430	SP16-13-27	13	EU P	3./4.	23	SP13-27	1	1	1	1	1	1
431	SP16-13-28	13	EU P	3./4.	24	SP13-28	1	1	1	1	1	1
432	SP16-13-29	13	EU P	3./4.	25	SP13-29	1	1	1	0	1	1
433	SP16-13-30	13	EU P	3./4.	26	SP13-30	1	1	1	1	1	1
434	SP16-13-31	13	EU P	3./4.	27	SP13-31	1	1	1	1	1	1
435	SP16-13-32	13	EU P	3./4.	28	SP13-32	1	1	1	1	1	1
436	SP16-13-33	13	EU P	5./6.	29	SP13-33	1	1	1	1	1	1
437	SP16-13-34	13	EU P	5./6.	30	SP13-34	1	1	1	1	1	1
438	SP16-13-35	13	EU P	5./6.	31	SP13-35	1	1	1	1	1	1
439	SP16-13-36	13	EU P	5./6.	32	SP13-36	1	1	1	1	1	1
440	SP16-13-37	13	EU P	5./6.	33	SP13-37	1	1	1	1	1	1
441	SP16-13-38	13	EU P	5./6.	34	SP13-38	1	1	1	1	1	1
442	SP16-14-01	14	EU P	JS	11	SP14-01	1	1	1	1	1	1
443	SP16-14-02	14	EU P	JS	12	SP14-02	1	1	1	1	1	1
444	SP16-14-03	14	EU P	JS	13	SP14-03	1	1	1	1	1	1
445	SP16-14-04	14	EU P	JS	14	SP14-04	1	1	1	1	1	1
446	SP16-14-05	14	EU P	JS	15	SP14-05	1	1	1	1	1	1
447	SP16-14-06	14	EU P	JS	16	SP14-06	1	1	1	1	1	1
448	SP16-14-11	14	EU P	AF	1	SP14-11	1	1	1	1	1	1
449	SP16-14-12	14	EU P	AF	2	SP14-12	1	1	1	1	1	1
450	SP16-14-13	14	EU P	AF	3	SP14-13	0	0	0	0	1	1
451	SP16-14-14	14	EU P	AF	4	SP14-14	1	1	1	1	1	1
452	SP16-14-15	14	EU P	AF	5	SP14-15	1	1	1	1	1	1
453	SP16-14-16	14	EU P	AF	6	SP14-16	1	1	1	1	1	1
454	SP16-14-17	14	EU P	AF	7	SP14-17	1	1	1	1	1	1
455	SP16-14-18	14	EU P	AF	8	SP14-18	1	1	1	1	1	1
456	SP16-14-19	14	EU P	AF	9	SP14-19	1	1	1	1	1	1
457	SP16-14-20	14	EU P	AF	10	SP14-20	1	1	0	0	1	1
458	SP16-14-21	14	EU P	1./2.	17	SP14-21	1	1	1	1	1	1
459	SP16-14-22	14	EU P	1./2.	18	SP14-22	1	1	1	1	1	1
460	SP16-14-23	14	EU P	1./2.	19	SP14-23	1	1	1	1	1	1
461	SP16-14-24	14	EU P	1./2.	20	SP14-24	1	1	1	1	1	1
462	SP16-14-25	14	EU P	1./2.	21	SP14-25	1	1	1	1	1	1
463	SP16-14-26	14	EU P	1./2.	22	SP14-26	1	1	1	1	1	1
464	SP16-14-27	14	EU P	3./4.	23	SP14-27	1	1	1	1	1	1
465	SP16-14-28	14	EU P	3./4.	24	SP14-28	1	1	1	1	1	1
466	SP16-14-29	14	EU P	3./4.	25	SP14-29	1	1	1	1	1	1
467	SP16-14-30	14	EU P	3./4.	26	SP14-30	1	1	1	1	1	1
468	SP16-14-31	14	EU P	3./4.	27	SP14-31	1	1	1	1	1	1
469	SP16-14-32	14	EU P	3./4.	28	SP14-32	1	1	1	1	1	1
470	SP16-14-33	14	EU P	5./6.	29	SP14-33	1	1	1	1	1	1
471	SP16-14-34	14	EU P	5./6.	30	SP14-34	1	1	1	1	1	1
472	SP16-14-35	14	EU P	5./6.	31	SP14-35	1	1	1	1	1	1
473	SP16-14-36	14	EU P	5./6.	32	SP14-36	1	1	1	1	1	1
474	SP16-14-37	14	EU P	5./6.	33	SP14-37	1	1	1	1	1	1
475	SP16-14-38	14	EU P	5./6.	34	SP14-38	1	1	1	1	1	1
476	SP16-15-01	15	EU P	JS	11	SP15-01	1	1	1	1	1	1
477	SP16-15-02	15	EU P	JS	12	SP15-02	1	1	1	1	1	1
478	SP16-15-03	15	EU P	JS	13	SP15-03	1	0	0	0	1	1
479	SP16-15-04	15	EU P	JS	14	SP15-04	1	1	1	1	1	1
480	SP16-15-05	15	EU P	JS	15	SP15-05	1	1	1	1	1	1
481	SP16-15-06	15	EU P	JS	16	SP15-06	1	1	1	1	1	1
482	SP16-15-07	15	EU P	AF	1	SP15-07	1	1	1	1	1	1
483	SP16-15-08	15	EU P	AF	2	SP15-08	1	1	1	1	1	1
484	SP16-15-09	15	EU P	AF	3	SP15-09	1	1	1	1	1	1
485	SP16-15-10	15	EU P	AF	4	SP15-10	1	1	0	1	1	1
486	SP16-15-11	15	EU P	AF	5	SP15-11	1	1	1	1	1	1
487	SP16-15-12	15	EU P	AF	6	SP15-12	1	1	0	1	1	1
488	SP16-15-13	15	EU P	AF	7	SP15-13	1	1	1	1	1	1
489	SP16-15-14	15	EU P	AF	8	SP15-14	1	1	1	1	1	1
490	SP16-15-15	15	EU P	AF	9	SP15-15	1	1	1	1	1	1
491	SP16-15-16	15	EU P	AF	10	SP15-16	1	1	0	0	1	1
492	SP16-15-21	15	EU P	1./2.	17	SP15-21	1	1	1	1	1	1
493	SP16-15-22	15	EU P	1./2.	18	SP15-22	1	1	1	1	1	1
494	SP16-15-23	15	EU P	1./2.	19	SP15-23	1	1	1	1	1	1
495	SP16-15-24	15	EU P	1./2.	20	SP15-24	1	1	1	0	1	1
496	SP16-15-25	15	EU P	1./2.	21	SP15-25	1	1	1	1	1	1
497	SP16-15-26	15	EU P	1./2.	22	SP15-26	1	1	1	1	1	1
498	SP16-15-27	15	EU P	3./4.	23	SP15-27	1	1	1	1	1	1
499	SP16-15-28	15	EU P	3./4.	24	SP15-28	1	1	1	1	1	1
500	SP16-15-29	15	EU P	3./4.	25	SP15-29	1	1	1	1	1	1
501	SP16-15-30	15	EU P	3./4.	26	SP15-30	1	1	1	1	1	1
502	SP16-15-31	15	EU P	3./4.	27	SP15-31	1	1	1	1	1	1
503	SP16-15-32	15	EU P	3./4.	28	SP15-32	1	1	1	1	1	1
504	SP16-15-33	15	EU P	5./6.	29	SP15-33	1	1	1	1	1	1
505	SP16-15-34	15	EU P	5./6.	30	SP15-34	1	1	1	1	1	1
506	SP16-15-35	15	EU P	5./6.	31	SP15-35	1	1	1	1	1	1
507	SP16-15-36	15	EU P	5./6.	32	SP15-36	1	1	1	1	1	1
508	SP16-15-37	15	EU P	5./6.	33	SP15-37	1	1	1	1	1	1
509	SP16-15-38	15	EU P	5./6.	34	SP15-38	1	1	1	1	1	1
510	SP16-16-01	16	EU RF	JS	11	SP16-01	1	1	1	1	1	1
511	SP16-16-02	16	EU RF	JS	12	SP16-02	1	1	1	1	1	1
512	SP16-16-03	16	EU RF	JS	13	SP16-03	0	0	0	0	1	0
513	SP16-16-04	16	EU RF	JS	14	SP16-04	1	1	1	0	1	1
514	SP16-16-05	16	EU RF	JS	15	SP16-05	1	1	1	0	1	1
515	SP16-16-06	16	EU RF	JS	16	SP16-06	1	0	0	0	1	1
516	SP16-16-07	16	EU RF	AF	1	SP16-07	1	1	1	1	1	1
517	SP16-16-08	16	EU RF	AF	2	SP16-08	1	1	1	1	1	1
518	SP16-16-09	16	EU RF	AF	3	SP16-09	1	1	1	1	1	1
519	SP16-16-10	16	EU RF	AF	4	SP16-10	1	1	1	1	1	1
520	SP16-16-11	16	EU RF	AF	5	SP16-11	1	1	1	1	1	1
521	SP16-16-12	16	EU RF	AF	6	SP16-12	0	0	0	0	0	0
522	SP16-16-13	16	EU RF	AF	7	SP16-13	1	1	1	1	1	1
523	SP16-16-14	16	EU RF	AF	8	SP16-14	1	1	1	1	1	1
524	SP16-16-15	16	EU RF	AF	9	SP16-15	1	1	1	1	1	1
525	SP16-16-16	16	EU RF	AF	10	SP16-16	1	1	1	1	1	1
536	SP16-16-31	16	EU RF	3./4.	27	SP16-31	0	0	0	0	0	1
526	SP16-16-21	16	EU RF	1./2.	17	SP16-21	1	0	1	0	1	1
539	SP16-16-34	16	EU RF	5./6.	30	SP16-34	1	0	1	0	1	1
530	SP16-16-25	16	EU RF	1./2.	21	SP16-25	1	1	1	0	1	1
527	SP16-16-22	16	EU RF	1./2.	18	SP16-22	1	0	1	1	1	1
529	SP16-16-24	16	EU RF	1./2.	20	SP16-24	1	1	1	1	1	1
533	SP16-16-28	16	EU RF	3./4.	24	SP16-28	1	1	1	0	1	1
542	SP16-16-37	16	EU RF	5./6.	33	SP16-37	1	0	1	1	1	1
528	SP16-16-23	16	EU RF	1./2.	19	SP16-23	1	1	1	1	1	1
531	SP16-16-26	16	EU RF	1./2.	22	SP16-26	1	1	1	1	1	1
532	SP16-16-27	16	EU RF	3./4.	23	SP16-27	1	1	1	1	1	1
537	SP16-16-32	16	EU RF	3./4.	28	SP16-32	1	1	1	1	1	1
534	SP16-16-29	16	EU RF	3./4.	25	SP16-29	1	1	1	1	1	1
535	SP16-16-30	16	EU RF	3./4.	26	SP16-30	1	1	1	1	1	1
538	SP16-16-33	16	EU RF	5./6.	29	SP16-33	1	1	1	1	1	1
540	SP16-16-35	16	EU RF	5./6.	31	SP16-35	1	1	1	1	1	1
541	SP16-16-36	16	EU RF	5./6.	32	SP16-36	1	1	1	1	1	1
543	SP16-16-38	16	EU RF	5./6.	34	SP16-38	1	1	1	1	1	1
544	SP16-17-01	17		JS	11	SP17-01	1	1	1	1	1	1
545	SP16-17-02	17		JS	12	SP17-02	0	0	0	0	0	0
546	SP16-17-03	17		JS	13	SP17-03	0	0	0	0	0	0
547	SP16-17-04	17		JS	14	SP17-04	0	0	0	0	0	0
548	SP16-17-05	17		JS	15	SP17-05	0	0	0	0	0	0
549	SP16-17-06	17		JS	16	SP17-06	1	1	1	1	1	1
550	SP16-17-07	17		AF	1	SP17-07	1	0	0	0	0	1
551	SP16-17-08	17		AF	2	SP17-08	1	0	0	0	1	1
552	SP16-17-09	17		AF	3	SP17-09	0	0	0	0	0	1
553	SP16-17-10	17		AF	4	SP17-10	1	1	0	0	0	1
554	SP16-17-11	17		AF	5	SP17-11	0	0	0	0	0	0
555	SP16-17-12	17		AF	6	SP17-12	1	0	0	0	0	1
556	SP16-17-13	17		AF	7	SP17-13	0	0	0	0	0	1
557	SP16-17-14	17		AF	8	SP17-14	0	0	0	0	0	0
558	SP16-17-15	17		AF	9	SP17-15	1	0	0	0	0	1
559	SP16-17-16	17		AF	10	SP17-16	0	0	0	0	0	1
560	SP16-17-21	17		1./2.	17	SP17-21	1	1	1	1	1	1
561	SP16-17-22	17		1./2.	18	SP17-22	1	1	1	1	1	1
562	SP16-17-23	17		1./2.	19	SP17-23	1	1	1	1	1	1
563	SP16-17-24	17		1./2.	20	SP17-24	1	1	0	1	1	1
564	SP16-17-25	17		1./2.	21	SP17-25	1	1	1	1	1	1
565	SP16-17-26	17		1./2.	22	SP17-26	1	1	1	1	1	1
566	SP16-17-27	17		3./4.	23	SP17-27	1	1	1	0	1	1
567	SP16-17-28	17		3./4.	24	SP17-28	1	1	1	1	1	1
568	SP16-17-29	17		3./4.	25	SP17-29	1	1	1	1	1	1
569	SP16-17-31	17		3./4.	27	SP17-31	1	1	1	1	1	1
570	SP16-17-32	17		3./4.	28	SP17-32	1	1	1	1	1	1
571	SP16-17-33	17		5./6.	29	SP17-33	1	0	0	1	1	1
572	SP16-17-34	17		5./6.	30	SP17-34	1	1	1	1	1	1
573	SP16-17-35	17		5./6.	31	SP17-35	1	1	1	1	1	1
574	SP16-17-36	17		5./6.	32	SP17-36	1	1	1	1	1	1
575	SP16-17-37	17		5./6.	33	SP17-37	1	1	1	1	1	1
576	SP16-18-01	18	EU P	JS	11	SP18-01	1	1	1	1	1	1
577	SP16-18-02	18	EU P	JS	12	SP18-02	1	1	1	1	1	1
578	SP16-18-03	18	EU P	JS	13	SP18-03	1	1	1	1	1	1
579	SP16-18-04	18	EU P	JS	14	SP18-04	1	1	1	1	1	1
580	SP16-18-05	18	EU P	JS	15	SP18-05	1	1	1	1	1	1
581	SP16-18-06	18	EU P	JS	16	SP18-06	1	1	1	1	1	1
582	SP16-18-07	18	EU P	AF	1	SP18-07	0	0	0	0	0	1
583	SP16-18-08	18	EU P	AF	2	SP18-08	0	0	0	0	0	1
584	SP16-18-09	18	EU P	AF	3	SP18-09	1	0	0	0	1	1
585	SP16-18-10	18	EU P	AF	4	SP18-10	0	0	0	0	0	1
586	SP16-18-11	18	EU P	AF	5	SP18-11	0	0	0	0	0	1
587	SP16-18-12	18	EU P	AF	6	SP18-12	0	0	0	0	0	0
588	SP16-18-13	18	EU P	AF	7	SP18-13	0	0	0	0	0	0
589	SP16-18-14	18	EU P	AF	8	SP18-14	1	1	0	0	1	1
590	SP16-18-15	18	EU P	AF	9	SP18-15	0	0	0	0	0	1
591	SP16-18-16	18	EU P	AF	10	SP18-16	0	0	0	0	0	1
592	SP16-18-21	18	EU P	1./2.	17	SP18-17	1	1	1	1	1	1
593	SP16-18-22	18	EU P	1./2.	18	SP18-18	1	1	1	1	1	1
594	SP16-18-23	18	EU P	1./2.	19	SP18-19	1	1	1	1	1	1
595	SP16-18-24	18	EU P	1./2.	20	SP18-20	1	1	1	1	1	1
596	SP16-18-25	18	EU P	1./2.	21	SP18-21	1	1	1	1	1	1
597	SP16-18-26	18	EU P	1./2.	22	SP18-22	1	1	1	1	1	1
598	SP16-18-27	18	EU P	3./4.	23	SP18-23	1	1	1	1	1	1
599	SP16-18-28	18	EU P	3./4.	24	SP18-24	1	1	1	1	1	1
600	SP16-18-29	18	EU P	3./4.	25	SP18-25	1	1	1	1	1	1
601	SP16-18-30	18	EU P	3./4.	26	SP18-26	0	0	0	0	0	1
602	SP16-18-31	18	EU P	3./4.	27	SP18-27	1	1	1	1	1	1
603	SP16-18-32	18	EU P	3./4.	28	SP18-28	1	1	1	1	1	1
604	SP16-18-33	18	EU P	5./6.	29	SP18-29	1	1	1	1	1	1
605	SP16-18-34	18	EU P	5./6.	30	SP18-30	1	1	1	1	1	1
606	SP16-18-36	18	EU P	5./6.	32	SP18-32	1	1	1	1	1	1
607	SP16-18-37	18	EU P	5./6.	33	SP18-33	1	1	1	1	1	1
608	SP16-18-38	18	EU P	5./6.	34	SP18-34	1	1	1	1	1	1
609	SP17-02-01	19	US	JS	11	SP02-01	1	1	1	1	1	1
610	SP17-02-02	19	US	JS	12	SP02-02	1	1	1	0	1	1
611	SP17-02-03	19	US	JS	13	SP02-03	1	1	0	0	1	1
612	SP17-02-04	19	US	JS	14	SP02-04	1	1	1	1	1	1
613	SP17-02-05	19	US	JS	15	SP02-05	0	0	0	0	0	0
614	SP17-02-06	19	US	JS	16	SP02-06	0	0	0	0	0	1
615	SP17-02-07	19	US	AF	1	SP02-07	1	1	1	1	1	1
616	SP17-02-08	19	US	AF	2	SP02-08	0	0	0	0	0	1
617	SP17-02-09	19	US	AF	3	SP02-09	1	1	0	0	1	0
618	SP17-02-10	19	US	AF	4	SP02-10	1	1	1	1	1	1
619	SP17-02-11	19	US	AF	5	SP02-11	1	1	1	1	1	1
620	SP17-02-12	19	US	AF	6	SP02-12	1	1	1	1	1	1
621	SP17-02-13	19	US	AF	7	SP02-13	0	0	0	0	0	0
622	SP17-02-14	19	US	AF	8	SP02-14	1	1	1	1	1	1
623	SP17-02-15	19	US	AF	9	SP02-15	1	1	1	1	1	1
624	SP17-02-16	19	US	AF	10	SP02-16	0	0	0	0	0	0
625	SP17-02-21	19	US	1./2.	17	SP02-21	1	0	0	0	0	1
626	SP17-02-22	19	US	1./2.	18	SP02-22	1	1	1	0	1	1
627	SP17-02-23	19	US	1./2.	19	SP02-23	1	1	1	1	1	1
628	SP17-02-24	19	US	1./2.	20	SP02-24	1	1	0	0	1	1
629	SP17-02-25	19	US	1./2.	21	SP02-25	1	1	1	1	1	1
630	SP17-02-26	19	US	1./2.	22	SP02-26	1	1	1	0	1	1
631	SP17-02-27	19	US	3./4.	23	SP02-27	1	1	1	1	1	1
632	SP17-02-28	19	US	3./4.	24	SP02-28	1	1	1	0	1	1
633	SP17-02-29	19	US	3./4.	25	SP02-29	1	1	1	1	1	1
634	SP17-02-30	19	US	3./4.	26	SP02-30	0	0	0	0	0	0
635	SP17-02-31	19	US	3./4.	27	SP02-31	1	1	1	1	1	1
636	SP17-02-32	19	US	3./4.	28	SP02-32	1	1	1	0	0	1
637	SP17-02-33	19	US	5./6.	29	SP02-33	1	1	1	1	1	1
638	SP17-02-34	19	US	5./6.	30	SP02-34	1	1	1	1	1	1
639	SP17-02-35	19	US	5./6.	31	SP02-35	1	0	0	0	0	1
640	SP17-02-36	19	US	5./6.	32	SP02-36	0	1	0	0	0	1
641	SP17-02-37	19	US	5./6.	33	SP02-37	1	1	1	0	1	1
642	SP17-02-38	19	US	5./6.	34	SP02-38	1	1	1	1	1	1
643	SP17-03-01	20	EU RF	JS	11	SP03-01	1	1	0	0	1	1
644	SP17-03-02	20	EU RF	JS	12	SP03-02	1	1	0	0	1	1
645	SP17-03-03	20	EU RF	JS	13	SP03-03	1	1	1	1	1	1
646	SP17-03-04	20	EU RF	JS	14	SP03-04	0	0	0	0	1	1
647	SP17-03-05	20	EU RF	JS	15	SP03-05	1	1	0	0	1	1
648	SP17-03-06	20	EU RF	JS	16	SP03-06	1	1	1	1	1	1
649	SP17-03-07	20	EU RF	AF	1	SP03-07	1	1	1	1	1	1
650	SP17-03-08	20	EU RF	AF	2	SP03-08	0	0	0	0	1	1
651	SP17-03-09	20	EU RF	AF	3	SP03-09	1	1	1	0	1	1
652	SP17-03-10	20	EU RF	AF	4	SP03-10	0	0	0	0	0	1
653	SP17-03-11	20	EU RF	AF	5	SP03-11	0	0	0	0	0	0
654	SP17-03-12	20	EU RF	AF	6	SP03-12	0	0	0	0	0	1
655	SP17-03-13	20	EU RF	AF	7	SP03-13	1	0	0	0	0	1
656	SP17-03-14	20	EU RF	AF	8	SP03-14	0	0	0	0	0	1
657	SP17-03-15	20	EU RF	AF	9	SP03-15	1	0	0	0	1	1
658	SP17-03-16	20	EU RF	AF	10	SP03-16	0	0	0	0	1	1
659	SP17-03-21	20	EU RF	1./2.	17	SP03-21	1	1	1	1	1	1
660	SP17-03-22	20	EU RF	1./2.	18	SP03-22	1	1	1	1	1	1
661	SP17-03-23	20	EU RF	1./2.	19	SP03-23	1	1	1	1	1	1
662	SP17-03-24	20	EU RF	1./2.	20	SP03-24	1	1	1	0	1	1
663	SP17-03-25	20	EU RF	1./2.	21	SP03-25	1	1	1	1	1	1
664	SP17-03-26	20	EU RF	1./2.	22	SP03-26	1	1	1	1	1	1
665	SP17-03-27	20	EU RF	3./4.	23	SP03-27	1	1	1	1	1	1
666	SP17-03-28	20	EU RF	3./4.	24	SP03-28	1	1	1	1	1	1
667	SP17-03-29	20	EU RF	3./4.	25	SP03-29	1	1	1	1	1	1
668	SP17-03-30	20	EU RF	3./4.	26	SP03-30	1	1	1	1	1	1
669	SP17-03-31	20	EU RF	3./4.	27	SP03-31	1	1	1	1	1	1
670	SP17-03-32	20	EU RF	3./4.	28	SP03-32	1	1	1	1	1	1
671	SP17-03-33	20	EU RF	5./6.	29	SP03-33	1	1	1	1	1	1
672	SP17-03-34	20	EU RF	5./6.	30	SP03-34	1	1	1	1	1	1
673	SP17-03-35	20	EU RF	5./6.	31	SP03-35	1	1	1	1	1	1
674	SP17-03-36	20	EU RF	5./6.	32	SP03-36	1	1	1	1	1	1
675	SP17-03-37	20	EU RF	5./6.	33	SP03-37	1	1	1	1	1	1
676	SP17-03-38	20	EU RF	5./6.	34	SP03-38	1	1	1	1	1	1
677	SP17-04-01	21	ungeimpft	JS	11	SP04-01	1	1	1	1	1	1
678	SP17-04-02	21	ungeimpft	JS	12	SP04-02	1	1	1	1	1	1
679	SP17-04-03	21	ungeimpft	JS	13	SP04-03	1	1	0	1	1	1
680	SP17-04-04	21	ungeimpft	JS	14	SP04-04	0	0	0	0	0	0
681	SP17-04-05	21	ungeimpft	JS	15	SP04-05	0	0	0	0	0	0
682	SP17-04-06	21	ungeimpft	JS	16	SP04-06	0	0	0	0	0	0
683	SP17-04-07	21	ungeimpft	AF	1	SP04-07	0	0	0	0	0	0
684	SP17-04-08	21	ungeimpft	AF	2	SP04-08	0	0	0	0	0	0
685	SP17-04-09	21	ungeimpft	AF	3	SP04-09	0	0	0	0	0	0
686	SP17-04-10	21	ungeimpft	AF	4	SP04-10	0	0	0	0	0	0
687	SP17-04-11	21	ungeimpft	AF	5	SP04-11	0	0	0	0	0	0
688	SP17-04-12	21	ungeimpft	AF	6	SP04-12	0	0	0	0	0	0
689	SP17-04-13	21	ungeimpft	AF	7	SP04-13	0	0	0	0	0	0
690	SP17-04-14	21	ungeimpft	AF	8	SP04-14	0	0	0	0	0	0
691	SP17-04-15	21	ungeimpft	AF	9	SP04-15	0	0	0	0	0	0
692	SP17-04-16	21	ungeimpft	AF	10	SP04-16	0	0	0	0	0	0
695	SP17-04-23	21	ungeimpft	1./2.	19	SP04-23	0	0	0	0	0	1
697	SP17-04-25	21	ungeimpft	1./2.	21	SP04-25	0	0	0	0	0	1
700	SP17-04-28	21	ungeimpft	3./4.	24	SP04-28	0	0	0	0	0	0
701	SP17-04-29	21	ungeimpft	3./4.	25	SP04-29	0	0	0	0	0	1
702	SP17-04-30	21	ungeimpft	3./4.	26	SP04-30	0	0	0	0	0	0
703	SP17-04-31	21	ungeimpft	3./4.	27	SP04-31	0	0	0	0	0	1
704	SP17-04-32	21	ungeimpft	3./4.	28	SP04-32	0	0	0	0	0	1
705	SP17-04-33	21	ungeimpft	5./6.	29	SP04-33	0	0	0	0	0	0
706	SP17-04-34	21	ungeimpft	5./6.	30	SP04-34	0	0	0	0	0	0
707	SP17-04-35	21	ungeimpft	5./6.	31	SP04-35	0	0	0	0	0	0
709	SP17-04-37	21	ungeimpft	5./6.	33	SP04-37	0	0	0	0	0	0
698	SP17-04-26	21	ungeimpft	1./2.	22	SP04-26	0	1	0	0	1	0
696	SP17-04-24	21	ungeimpft	1./2.	20	SP04-24	1	1	0	1	1	0
710	SP17-04-38	21	ungeimpft	5./6.	34	SP04-38	1	1	0	1	1	0
693	SP17-04-21	21	ungeimpft	1./2.	17	SP04-21	1	1	1	1	1	0
694	SP17-04-22	21	ungeimpft	1./2.	18	SP04-22	1	1	1	1	1	1
699	SP17-04-27	21	ungeimpft	3./4.	23	SP04-27	1	1	1	1	1	1
708	SP17-04-36	21	ungeimpft	5./6.	32	SP04-36	1	1	1	1	1	1
711	SP17-06-01	22	ungeimpft	JS	11	SP06-01	1	1	1	1	1	1
712	SP17-06-02	22	ungeimpft	JS	12	SP06-02	0	0	0	0	0	0
713	SP17-06-03	22	ungeimpft	JS	13	SP06-03	1	1	1	1	1	1
714	SP17-06-04	22	ungeimpft	JS	14	SP06-04	1	1	1	1	1	1
715	SP17-06-05	22	ungeimpft	JS	15	SP06-05	0	0	0	0	0	0
716	SP17-06-06	22	ungeimpft	JS	16	SP06-06	0	0	0	0	0	0
717	SP17-06-07	22	ungeimpft	AF	1	SP06-07	0	0	0	0	0	0
718	SP17-06-08	22	ungeimpft	AF	2	SP06-08	0	0	0	0	0	0
719	SP17-06-09	22	ungeimpft	AF	3	SP06-09	0	0	0	0	0	1
720	SP17-06-10	22	ungeimpft	AF	4	SP06-10	0	0	0	0	0	0
721	SP17-06-11	22	ungeimpft	AF	5	SP06-11	0	0	0	0	0	0
722	SP17-06-12	22	ungeimpft	AF	6	SP06-12	0	0	0	0	0	0
723	SP17-06-13	22	ungeimpft	AF	7	SP06-13	0	0	0	0	0	0
724	SP17-06-14	22	ungeimpft	AF	8	SP06-14	0	0	0	0	0	0
725	SP17-06-15	22	ungeimpft	AF	9	SP06-15	0	0	0	0	0	1
726	SP17-06-16	22	ungeimpft	AF	10	SP06-16	0	0	0	0	0	0
727	SP17-06-21	22	ungeimpft	1./2.	17	SP06-21	0	0	0	0	0	0
728	SP17-06-22	22	ungeimpft	1./2.	18	SP06-22	0	0	0	0	0	0
729	SP17-06-23	22	ungeimpft	1./2.	19	SP06-23	0	0	0	0	0	0
730	SP17-06-24	22	ungeimpft	1./2.	20	SP06-24	0	0	0	0	0	0
731	SP17-06-25	22	ungeimpft	1./2.	21	SP06-25	0	0	0	0	0	0
732	SP17-06-26	22	ungeimpft	1./2.	22	SP06-26	0	0	0	0	0	0
733	SP17-06-27	22	ungeimpft	3./4.	23	SP06-27	0	0	0	0	0	0
734	SP17-06-28	22	ungeimpft	3./4.	24	SP06-28	0	0	0	0	0	0
735	SP17-06-29	22	ungeimpft	3./4.	25	SP06-29	0	0	0	0	0	0
736	SP17-06-30	22	ungeimpft	3./4.	26	SP06-30	0	0	0	0	0	0
737	SP17-06-31	22	ungeimpft	3./4.	27	SP06-31	0	0	0	0	0	0
738	SP17-06-32	22	ungeimpft	3./4.	28	SP06-32	0	0	0	0	0	0
739	SP17-06-33	22	ungeimpft	5./6.	29	SP06-33	0	0	0	0	0	0
740	SP17-06-34	22	ungeimpft	5./6.	30	SP06-34	0	0	0	0	0	0
741	SP17-06-35	22	ungeimpft	5./6.	31	SP06-35	0	0	0	0	0	0
742	SP17-06-36	22	ungeimpft	5./6.	32	SP06-36	0	0	0	0	0	0
743	SP17-06-37	22	ungeimpft	5./6.	33	SP06-37	0	0	0	0	0	0
744	SP17-06-38	22	ungeimpft	5./6.	34	SP06-38	0	0	0	0	0	0
745	SP18-01-01	23	EU P	JS	11	18SV0280-001	0	0	0	0	0	0
746	SP18-01-02	23	EU P	JS	12	18SV0280-002	0	0	0	0	0	0
747	SP18-01-03	23	EU P	JS	13	18SV0280-003	0	0	0	0	0	0
748	SP18-01-04	23	EU P	JS	14	18SV0280-004	0	0	0	0	0	0
749	SP18-01-05	23	EU P	JS	15	18SV0280-005	0	0	0	0	0	0
750	SP18-01-06	23	EU P	JS	16	18SV0280-006	0	0	0	0	0	0
751	SP18-01-07	23	EU P	AF	1	18SV0280-007	0	0	0	0	0	0
752	SP18-01-08	23	EU P	AF	2	18SV0280-008	0	0	0	0	0	0
753	SP18-01-09	23	EU P	AF	3	18SV0280-009	0	0	0	0	0	0
754	SP18-01-10	23	EU P	AF	4	18SV0280-010	0	0	0	0	0	0
755	SP18-01-11	23	EU P	AF	5	18SV0280-011	0	0	0	0	0	0
756	SP18-01-12	23	EU P	AF	6	18SV0280-012	0	0	0	0	0	0
757	SP18-01-13	23	EU P	AF	7	18SV0280-013	0	0	0	0	0	0
758	SP18-01-14	23	EU P	AF	8	18SV0280-014	0	0	0	0	0	0
759	SP18-01-15	23	EU P	AF	9	18SV0280-015	0	0	0	0	0	0
760	SP18-01-16	23	EU P	AF	10	18SV0280-016	0	0	0	0	0	0
761	SP18-01-21	23	EU P	1./2.	17	18SV0280-021	0	0	0	0	0	0
762	SP18-01-22	23	EU P	1./2.	18	18SV0280-022	0	0	0	0	0	0
763	SP18-01-23	23	EU P	1./2.	19	18SV0280-023	0	0	0	0	0	1
764	SP18-01-24	23	EU P	1./2.	20	18SV0280-024	0	0	0	0	0	0
765	SP18-01-25	23	EU P	1./2.	21	18SV0280-025	0	0	0	0	0	0
766	SP18-01-26	23	EU P	1./2.	22	18SV0280-026	0	0	0	0	0	0
767	SP18-01-27	23	EU P	3./4.	23	18SV0280-027	0	0	0	0	0	0
768	SP18-01-28	23	EU P	3./4.	24	18SV0280-028	0	0	0	0	0	0
769	SP18-01-29	23	EU P	3./4.	25	18SV0280-029	0	0	0	0	0	0
770	SP18-01-30	23	EU P	3./4.	26	18SV0280-030	0	0	0	0	0	0
771	SP18-01-31	23	EU P	3./4.	27	18SV0280-031	0	0	0	0	0	0
772	SP18-01-32	23	EU P	3./4.	28	18SV0280-032	0	0	0	0	0	0
773	SP18-01-33	23	EU P	5./6.	29	18SV0280-033	1	1	0	0	0	1
774	SP18-01-34	23	EU P	5./6.	30	18SV0280-034	0	0	0	0	0	1
775	SP18-01-35	23	EU P	5./6.	31	18SV0280-035	0	0	0	0	0	0
776	SP18-01-36	23	EU P	5./6.	32	18SV0280-036	0	0	0	0	0	0
777	SP18-01-37	23	EU P	5./6.	33	18SV0280-037	1	1	1	1	1	1
778	SP18-01-38	23	EU P	5./6.	34	18SV0280-038	0	0	0	0	0	0
779	SP18-02-01	24	EU RF	AF	1	18SV0626-001	0	0	0	0	0	0
780	SP18-02-02	24	EU RF	AF	2	18SV0626-002	0	0	0	0	0	0
781	SP18-02-03	24	EU RF	AF	3	18SV0626-003	0	0	0	0	0	1
782	SP18-02-04	24	EU RF	AF	4	18SV0626-004	1	0	0	0	0	1
783	SP18-02-05	24	EU RF	AF	5	18SV0626-005	0	0	0	0	0	0
784	SP18-02-06	24	EU RF	AF	6	18SV0626-006	0	0	0	0	0	0
785	SP18-02-07	24	EU RF	AF	7	18SV0626-007	0	0	0	0	0	0
786	SP18-02-08	24	EU RF	AF	8	18SV0626-008	0	0	0	0	0	0
787	SP18-02-09	24	EU RF	AF	9	18SV0626-009	0	0	0	0	0	1
788	SP18-02-10	24	EU RF	AF	10	18SV0626-010	0	0	0	0	0	0
789	SP18-02-11	24	EU RF	JS	11	18SV0626-011	0	1	0	1	1	1
790	SP18-02-12	24	EU RF	JS	12	18SV0626-012	1	1	0	0	1	1
791	SP18-02-13	24	EU RF	JS	13	18SV0626-013	1	1	0	0	1	1
792	SP18-02-14	24	EU RF	JS	14	18SV0626-014	1	1	0	0	1	1
793	SP18-02-15	24	EU RF	JS	15	18SV0626-015	0	0	0	0	1	1
794	SP18-02-16	24	EU RF	JS	16	18SV0626-016	0	0	0	0	1	1
797	SP18-02-19	24	EU RF	1./2.	19	18SV0626-019	0	0	0	1	1	1
798	SP18-02-20	24	EU RF	1./2.	20	18SV0626-020	1	0	0	0	1	1
800	SP18-02-22	24	EU RF	1./2.	22	18SV0626-022	0	0	0	1	1	1
803	SP18-02-25	24	EU RF	3./4.	25	18SV0626-025	0	0	1	1	1	1
799	SP18-02-21	24	EU RF	1./2.	21	18SV0626-021	1	1	1	0	1	1
795	SP18-02-17	24	EU RF	1./2.	17	18SV0626-017	1	1	1	1	1	1
796	SP18-02-18	24	EU RF	1./2.	18	18SV0626-018	1	1	1	1	1	1
801	SP18-02-23	24	EU RF	3./4.	23	18SV0626-023	1	1	1	1	1	1
802	SP18-02-24	24	EU RF	3./4.	24	18SV0626-024	1	1	1	1	1	1
804	SP18-02-26	24	EU RF	3./4.	26	18SV0626-026	1	1	1	1	1	1
805	SP18-02-27	24	EU RF	3./4.	27	18SV0626-027	1	1	1	1	1	1
806	SP18-02-28	24	EU RF	3./4.	28	18SV0626-028	1	1	1	1	1	1
807	SP18-02-29	24	EU RF	5./6.	29	18SV0626-029	1	1	1	1	1	1
808	SP18-02-30	24	EU RF	5./6.	30	18SV0626-030	1	1	1	1	1	1
809	SP18-02-31	24	EU RF	5./6.	31	18SV0626-031	1	1	1	1	1	1
810	SP18-02-32	24	EU RF	5./6.	32	18SV0626-032	1	1	1	1	1	1
811	SP18-02-33	24	EU RF	5./6.	33	18SV0626-033	1	1	1	1	1	1
812	SP18-02-34	24	EU RF	5./6.	34	18SV0626-034	1	1	1	1	1	1
