# Supplementary material for: An intercomparison study of ELISAs for the detection of porcine reproductive and respiratory syndrome virus – evaluating six conditionally dependent tests
Source: PLoS One. 2022 Jan 25;17(1):e0262944. doi: 10.1371/journal.pone.0262944 (PMC8789123; doi:10.1371/journal.pone.0262944)
Supplement: S1 File — (R) [file pone.0262944.s009.R]

#A iterative, frequentist latent class analysis for conditionaly denpendent Tests
#Author: Clara Schoneberg
#Date: September 18, 2020

#######################################################################################

#para_v = (Vector) sensitivitiy, specificity, prevalence
#n = (Integer) number of tests used
#testkombi_m = (2^n x n Matrix) all possible response pattern
#testkorr_l = (List) all dependencies of the tests; the first list describes the positive dependencies, the second list describes the negative dependencies
#Abhaengig_summe(para_v, n, testkombi_m, testkorr_l) cacluates the overall dependencies between all tests, that are added to the independent model
Abhaengig_summe<-function(para_v, n, testkombi_m, testkorr_l){
  
  neg_status_m<-replace(testkombi_m, testkombi_m == 1, -1) 
  neg_status_m<-replace(neg_status_m, neg_status_m == 0, 1) 
  pos_status_m<-replace(testkombi_m, testkombi_m == 0, -1) 
  
  colnames_v <- c(paste0(c(rep("Se", times=n), rep("Sp", times=n)), 1:n), "Pr")
  
  Se_v<-para_v[1:(((length(para_v)+1)/2)-1)] 
  names(Se_v)<-colnames_v[1:n] 
  Sp_v<-para_v[(((length(para_v)+1)/2)):((length(para_v))-1)]
  names(Sp_v)<-colnames_v[(n+1):(2*n)]
  
  removeSe_v<-vector(mode = "list", length = (n))
  removeSe_v[1]<-1
  removeSe_l<-replicate(nrow(testkombi_m), removeSe_v, simplify=FALSE)
  namesSe_v<-vector(mode = "list", length = (n))
  namesSe_v[1]<-1
  namesSe_l<-replicate(nrow(testkombi_m), namesSe_v, simplify=FALSE)
  removeSp_v<-vector(mode = "list", length = (n))
  removeSp_v[1]<-1
  removeSp_l<-replicate(nrow(testkombi_m), removeSp_v, simplify=FALSE)
  namesSp_v<-vector(mode = "list", length = (n))
  namesSp_v[1]<-1
  namesSp_l<-replicate(nrow(testkombi_m), namesSp_v, simplify=FALSE)
  
  Se_neu_v<-vector(mode = "list", length = (n))
  Se_neu_v[1]<-list(list(matrix(c(1),ncol=1,nrow=1)))
  Se_neu_v[n]<-list(list(matrix(c(1),ncol=1,nrow=1)))
  Se_neu_l<-replicate(nrow(testkombi_m), Se_neu_v, simplify=FALSE)
  
  Sp_neu_v<-vector(mode = "list", length = (n))
  Sp_neu_v[1]<-list(list(matrix(c(1),ncol=1,nrow=1)))
  Sp_neu_v[n]<-list(list(matrix(c(1),ncol=1,nrow=1)))
  Sp_neu_l<-replicate(nrow(testkombi_m), Sp_neu_v, simplify=FALSE)
  
  for(x in 1:(nrow(testkombi_m))){ 
    for(j in 2:n){
      removeSe_l[[x]][[j]]<-list(combn(Se_v, j, FUN = NULL, simplify = TRUE))
      namesSe_l[[x]][[j]]<-list(combn(names(Se_v), j, FUN = NULL, simplify = TRUE))
      removeSp_l[[x]][[j]]<-list(combn(Sp_v, j, FUN = NULL, simplify = TRUE))
      namesSp_l[[x]][[j]]<-list(combn(names(Sp_v), j, FUN = NULL, simplify = TRUE))
    }
  }
  zwischen<-NULL
  for(y in 1:(nrow(testkombi_m))){ 
    for(k in 2:(n-1)){
      for(l in 1:ncol(removeSe_l[[y]][[k]][[1]])){
        Test_Se_v<-c(removeSe_l[[y]][[k]][[1]][,l])
        names(Test_Se_v)<-c(namesSe_l[[y]][[k]][[1]][,l])
        Test2<-Se_v[-which(names(Se_v) %in% names(Test_Se_v))] 
        Se2=1
        Se2<-ifelse(testkombi_m[y,(as.numeric(gsub("Se", "",names(Test2))))] == 1,Test2,(1-Test2))
        zwischen<-cbind(zwischen,Se2)
      }
      Se_neu_l[[y]][[k]][[1]]<-zwischen
      zwischen<-NULL
    }
  }
  zwischen<-NULL
  for(y in 1:(nrow(testkombi_m))){ 
    for(k in 2:(n-1)){
      for(l in 1:ncol(removeSp_l[[y]][[k]][[1]])){
        Test_Sp_v<-c(removeSp_l[[y]][[k]][[1]][,l])
        names(Test_Sp_v)<-c(namesSp_l[[y]][[k]][[1]][,l])
        Test2<-Sp_v[-which(names(Sp_v) %in% names(Test_Sp_v))] 
        Sp2=1
        Sp2<-ifelse(testkombi_m[y,(as.numeric(gsub("Sp", "",names(Test2))))] == 1,(1-Test2),Test2)
        zwischen<-cbind(zwischen,Sp2)
      }
      Sp_neu_l[[y]][[k]][[1]]<-zwischen
      zwischen<-NULL
    }
  }
  
  pos_vorzeichen1<-vector(mode = "list", length = (n))
  neg_vorzeichen1<-vector(mode = "list", length = (n))
  
  pos_vorzeichen1[1]<-1
  neg_vorzeichen1[1]<-1
  
  pos_vorzeichen<-replicate(nrow(testkombi_m), pos_vorzeichen1, simplify=FALSE)
  neg_vorzeichen<-replicate(nrow(testkombi_m), neg_vorzeichen1, simplify=FALSE)
  
  #first the sign of each multiplication has to be determined
  for(z in 1:(nrow(testkombi_m))){ 
    for(i in 2:n){
      neg_vorzeichen[[z]][[i]]<-list(combn(neg_status_m[z,], i, FUN = NULL, simplify = TRUE))
      pos_vorzeichen[[z]][[i]]<-list(combn(pos_status_m[z,], i, FUN = NULL, simplify = TRUE))
    }
  }
  sum_pos_vorzeichen_v<-vector(mode = "list", length = (n))
  sum_pos_vorzeichen_v[1]<-1
  sum_pos_vorzeichen_l<-replicate(nrow(testkombi_m), sum_pos_vorzeichen_v, simplify=FALSE)
  
  zwischen<-NULL
  for(y in 1:(nrow(testkombi_m))){ 
    for(k in 2:(n-1)){
      for(l in 1:ncol(removeSp_l[[y]][[k]][[1]])){
        Test_Se_v<-matrix(prod(pos_vorzeichen[[y]][[k]][[1]][,l]))
        zwischen<-cbind(zwischen,Test_Se_v)
      }
      sum_pos_vorzeichen_l[[y]][[k]][[1]]<-zwischen
      zwischen<-NULL
    }
  }
  
  for(y in 1:(nrow(testkombi_m))){ 
    Test_Se_v<-matrix(prod(pos_vorzeichen[[y]][[n]][[1]]))
    zwischen<-cbind(zwischen,Test_Se_v)
    sum_pos_vorzeichen_l[[y]][[n]][[1]]<-zwischen
    zwischen<-NULL
  }
  
  sum_neg_vorzeichen_v<-vector(mode = "list", length = (n))
  sum_neg_vorzeichen_v[1]<-1
  sum_neg_vorzeichen_l<-replicate(nrow(testkombi_m), sum_neg_vorzeichen_v, simplify=FALSE)
  
  
  zwischen<-NULL
  for(y in 1:(nrow(testkombi_m))){ 
    for(k in 2:(n-1)){
      for(l in 1:ncol(removeSp_l[[y]][[k]][[1]])){
        Test_Sp_v<-matrix(prod(neg_vorzeichen[[y]][[k]][[1]][,l]))
        zwischen<-cbind(zwischen,Test_Sp_v)
      }
      sum_neg_vorzeichen_l[[y]][[k]][[1]]<-zwischen
      zwischen<-NULL
    }
  }
  for(y in 1:(nrow(testkombi_m))){ 
    Test_Sp_v<-matrix(prod(neg_vorzeichen[[y]][[n]][[1]]))
    zwischen<-cbind(zwischen,Test_Sp_v)
    sum_neg_vorzeichen_l[[y]][[n]][[1]]<-zwischen
    zwischen<-NULL
  }
  
  korr_pos_l<-testkorr_l[[1]]
  korr_neg_l<-testkorr_l[[2]]
  
  Se_multi_l<-replicate(nrow(testkombi_m), Se_neu_v, simplify=FALSE)
  Sp_multi_l<-replicate(nrow(testkombi_m), Sp_neu_v, simplify=FALSE)
  
  zwischen<-NULL
  for(y in 1:(nrow(testkombi_m))){ 
    for(k in 2:n){
      for(l in 1:ncol(Se_neu_l[[y]][[k]][[1]])){
        zwischen1<-prod(Se_neu_l[[y]][[k]][[1]][,l])*sum_pos_vorzeichen_l[[y]][[k]][[1]][,l]*korr_pos_l[[k]][l]
        zwischen<-cbind(zwischen,zwischen1)
      }
      Se_multi_l[[y]][[k]][[1]]<-zwischen
      zwischen<-NULL
    }
  }
  
  zwischen<-NULL
  for(y in 1:(nrow(testkombi_m))){ 
    for(k in 2:n){
      for(l in 1:ncol(Sp_neu_l[[y]][[k]][[1]])){
        zwischen1<-prod(Sp_neu_l[[y]][[k]][[1]][,l])*sum_neg_vorzeichen_l[[y]][[k]][[1]][,l]*korr_neg_l[[k]][l]
        zwischen<-cbind(zwischen,zwischen1)
      }
      Sp_multi_l[[y]][[k]][[1]]<-zwischen
      zwischen<-NULL
    }
  }
  
  Se_ges_m<-matrix(ncol=(n-1),nrow=2^n)
  Sp_ges_m<-matrix(ncol=(n-1),nrow=2^n)
  
  Se_ges_v<-c(rep(0,times=(2^n)))
  Sp_ges_v<-c(rep(0,times=(2^n)))
  
  for(y in 1:(nrow(testkombi_m))){ 
    for(k in 2:n){
      Se_ges_m[y,(k-1)]<-sum(Se_multi_l[[y]][[k]][[1]])
    }
    Se_ges_v[y]<-sum(Se_ges_m[y,])
  }
  
  for(y in 1:(nrow(testkombi_m))){ 
    for(k in 2:n){
      Sp_ges_m[y,(k-1)]<-sum(Sp_multi_l[[y]][[k]][[1]])
    }
    Sp_ges_v[y]<-sum(Sp_ges_m[y,])
  }
  
  
  return(list(Se_ges_v,Sp_ges_v,Se_multi_l,Sp_multi_l,testkorr_l))
}

#######################################################################################

#para_v = (Vector) sensitivitiy, specificity, prevalence
#n = (Integer) number of tests used
#prod_testgueten(para_v, n) multiplies the specified test values, which are NOT included in the respective dependency


prod_testgueten <- function(para_v, n){
  colnames_v <- c(paste0(c(rep("Se", times=n), rep("Sp", times=n)), 1:n), "Pr")
  
  Se_v<-para_v[1:(((length(para_v)+1)/2)-1)] 
  names(Se_v)<-colnames_v[1:n] 
  Sp_v<-para_v[(((length(para_v)+1)/2)):((length(para_v))-1)]
  names(Sp_v)<-colnames_v[(n+1):(2*n)]
  
  removeSe_l<-vector(mode = "list", length = (1))
  namesSe_l<-vector(mode = "list", length = (1))
  removeSp_l<-vector(mode = "list", length = (1))
  namesSp_l<-vector(mode = "list", length = (1))
  
  
  
  Se_neu_l<-vector(mode = "list", length = (n))
  Se_neu_l[1]<-list(list(matrix(c(1),ncol=1,nrow=1)))
  Se_neu_l[n]<-list(list(matrix(c(1),ncol=1,nrow=1)))
  
  
  Sp_neu_l<-vector(mode = "list", length = (n))
  Sp_neu_l[1]<-list(list(matrix(c(1),ncol=1,nrow=1)))
  Sp_neu_l[n]<-list(list(matrix(c(1),ncol=1,nrow=1)))
  
  
  
  for(j in 2:n){
    removeSe_l[[j]]<-list(combn(Se_v, j, FUN = NULL, simplify = TRUE))
    namesSe_l[[j]]<-list(combn(names(Se_v), j, FUN = NULL, simplify = TRUE))
    removeSp_l[[j]]<-list(combn(Sp_v, j, FUN = NULL, simplify = TRUE))
    namesSp_l[[j]]<-list(combn(names(Sp_v), j, FUN = NULL, simplify = TRUE))
  }
  
  
  zwischen<-NULL
  for(k in 2:(n-1)){
    for(l in 1:ncol(removeSe_l[[k]][[1]])){
      Test_Se_v<-c(removeSe_l[[k]][[1]][,l])
      names(Test_Se_v)<-c(namesSe_l[[k]][[1]][,l])
      Se2<-Se_v[-which(names(Se_v) %in% names(Test_Se_v))] 
      zwischen<-cbind(zwischen,Se2)
    }
    Se_neu_l[[k]][[1]]<-zwischen
    zwischen<-NULL
  }
  zwischen<-NULL
  for(k in 2:(n-1)){
    for(l in 1:ncol(removeSp_l[[k]][[1]])){
      Test_Sp_v<-c(removeSp_l[[k]][[1]][,l])
      names(Test_Sp_v)<-c(namesSp_l[[k]][[1]][,l])
      Sp2<-Sp_v[-which(names(Sp_v) %in% names(Test_Sp_v))] 
      zwischen<-cbind(zwischen,Sp2)
    }
    Sp_neu_l[[k]][[1]]<-zwischen
    zwischen<-NULL
  }
  
  Se_multi_l<-Se_neu_l
  Sp_multi_l<-Sp_neu_l
  
  
  zwischen<-NULL
  for(k in 2:(n)){
    for(l in 1:ncol(Se_neu_l[[k]][[1]])){
      zwischen1<-prod(Se_neu_l[[k]][[1]][,l])
      zwischen<-cbind(zwischen,zwischen1)
    }
    Se_multi_l[[k]]<-zwischen
    zwischen<-NULL
  }
  zwischen<-NULL
  for(k in 2:(n)){
    for(l in 1:ncol(Sp_neu_l[[k]][[1]])){
      zwischen1<-prod(Sp_neu_l[[k]][[1]][,l])
      zwischen<-cbind(zwischen,zwischen1)
    }
    Sp_multi_l[[k]]<-zwischen
    zwischen<-NULL
  }
  return(list(Se_multi_l,Sp_multi_l))
}


#######################################################################################

#praev_m = (Matrix) the prevance
#para_m = (Matrix) the test accuracies, first column: (1-Sp); second column: Sp
#GesAbh_l = (List) Sum of the value of the dependencies for all 2^n reponses
#testkombi_m = (2^n x n Matrix) all possible response pattern of the n tests
#testabh_l = (List) alle dependencies of the test; the first list contains the positive dependencies, the second list contains the negative dependencies
#Antwortw_prod(para_m,GesAbh_l,testkombi_m) is a auxiliary function: The probability of each response pattern for both latent classes is calculated and output as a 2 ^ n x 2 matrix

Antwortw_prod <- function(para_m,GesAbh_l,testkombi_m){
  Testw_l <- list({t(para_m[,1]*t(testkombi_m))+t((1-para_m[,1])*t(1-testkombi_m))},{t(para_m[,2]*t(testkombi_m))+t((1-para_m[,2])*t(1-testkombi_m))})
  prod_l <- lapply(Testw_l,apply,1,prod)
  matrix(c(prod_l[[1]]+GesAbh_l[[2]],prod_l[[2]]+GesAbh_l[[1]]),ncol=2)
}


#######################################################################################

#para_v = (Vektor) sensitivities, specificities and the prevalence
#n = (Integer) number of tests
#testkombi_m = (2^n x n Matrix) all possibles response patterns of the n tests
#testkorr_l = (Liste) all dependencies of the tests; the first list describes the positive dependencies, the second list describes the negative dependencies
#Agg_v = (2^n Vektor) the observations of the data set; aggregated for the response patterns
#Abh_neu_berechnen(para_v, n, testkombi_m, testkorr_l, Agg_v) recalculates the dependencies of the tests based on the give values for the test accuracies and the initial dpendencies

Abh_neu_berechnen <-function(para_v, n, testkombi_m, testkorr_l, Agg_v){
  praev_v <- c(para_v[(2*n)+1],(1-para_v[(2*n)+1]))
  para_m <- matrix(c((1-para_v[(n+1):(2*n)]),para_v[1:n]), ncol=2, nrow=n)
  names_v <- c(paste0(c(rep("Se", times=n), rep("Sp", times=n)), 1:n), "Pr")
  
  GesAbh_l <- Abhaengig_summe(para_v, n, testkombi_m, testkorr_l)
  GesAbh_Se_l <- GesAbh_l[[1]]
  GesAbh_Sp_l <- GesAbh_l[[2]]
  
  #Determine the probability of each response pattern in both latent classes with the auxiliary function Antwortw_prod()
  y <- Antwortw_prod(para_m,GesAbh_l,testkombi_m)
  Haufigkeiten_pos_v <- c(rep(0,2^n))
  for(j in 1:(2^n)){
    Haufigkeiten_pos_v[j] <- ((y[j,2]*min(praev_v))/((y[j,2]*min(praev_v))+(y[j,1]*max(praev_v))))*Agg_v[j]
  }
  Haufigkeiten_neg_v <- Agg_v - Haufigkeiten_pos_v
  
  #The test accuracies of the respective tests are multiplied and put into a variable list format.
  kombiSe_v<-vector(mode = "list", length = (n))
  kombiSp_v<-vector(mode = "list", length = (n))
  
  Se_v<-para_v[1:(((length(para_v)+1)/2)-1)] 
  Sp_v<-para_v[(((length(para_v)+1)/2)):((length(para_v))-1)]
  namesnumber_v <- c(1:n)
  names(Se_v)<-namesnumber_v
  names(Sp_v)<-namesnumber_v
  
  for(j in 1:n){
    kombiSe_v[[j]]<-list(combn(Se_v, j, FUN = NULL, simplify = TRUE))
    kombiSp_v[[j]]<-list(combn(Sp_v, j, FUN = NULL, simplify = TRUE))
  }
  
  kombiSe2_v<-vector(mode = "list", length = (n))
  kombiSp2_v<-vector(mode = "list", length = (n))
  
  for(i in 1:n){
    kombiSe2_v[[i]][[1]]<-c(rep(0,times=choose(n,i)))
    kombiSp2_v[[i]][[1]]<-c(rep(0,times=choose(n,i)))
  }
  
  for(j in 1:(n-1)){
    for(l in 1:length(kombiSp2_v[[j]][[1]])){
      kombiSe2_v[[j]][[1]][l]<-prod(kombiSe_v[[j]][[1]][,l])
      kombiSp2_v[[j]][[1]][l]<-prod(kombiSp_v[[j]][[1]][,l])
    }
  }
  kombiSe2_v[[n]][[1]]<-prod(kombiSe_v[[n]][[1]])
  kombiSp2_v[[n]][[1]]<-prod(kombiSp_v[[n]][[1]])
  #kombi_Se2_v or kombi_Sp2_v represents the product of the assumed sensitivities or specificities for the respective k-fold product
  
  #Now the observed frequencies have to be brought into the variable list format
  hilfsvektor_v<-c(1:n)
  kombi_alle_v<-vector(mode = "list", length = (n))
  for(j in 1:n){
    kombi_alle_v[[j]]<-list(combn(hilfsvektor_v, j, FUN = NULL, simplify = TRUE))
  }
  #The possible response patterns are stored in a matrix together with the associated assumed frequencies 
  Haufigkeiten_ges_m <- cbind(testkombi_m,Haufigkeiten_pos_v,Haufigkeiten_neg_v)
  
  beob_neg_l<-vector(mode = "list", length = (n))
  beob_pos_l<-vector(mode = "list", length = (n))
  for(k in 1:n){
    beob_neg_l[[k]]<-c(rep(0,times=(choose(n,k))))
    beob_pos_l[[k]]<-c(rep(0,times=(choose(n,k))))
  }
  
  #The list format is created
  for(y in 1:(nrow(testkombi_m))){ 
    for(k in 1:n){
      for(l in 1:(choose(n,k))){
        Test_v<-c(kombi_alle_v[[k]][[1]][,l])
        Test2_v<-Haufigkeiten_ges_m[y,Test_v]
        
        if(any(Test2_v > 0)==FALSE){
          beob_neg_l[[k]][l] <- beob_neg_l[[k]][l] + Haufigkeiten_ges_m[y,n+2]
        }
        if(any(Test2_v < 1)==FALSE){
          beob_pos_l[[k]][l] <- beob_pos_l[[k]][l] + Haufigkeiten_ges_m[y,n+1]
        }
        
      }
    }
  }
  
  #In the last step, the difference between the proportion of observed agreement within the (assumed) classes and the test scores must be determined
  AbhGes_pos_l<-vector(mode = "list", length = (n))
  AbhGes_neg_l<-vector(mode = "list", length = (n))
  for(k in 1:n){
    AbhGes_pos_l[[k]]<-c(rep(0,times=(choose(n,k))))
    AbhGes_neg_l[[k]]<-c(rep(0,times=(choose(n,k))))
  }
  #Here, the lower order dependencies also have to be subtracted from the observed frequencies
  zusatz_neg_l<-vector(mode = "list", length = (n))
  zusatz_pos_l<-vector(mode = "list", length = (n))
  for(k in 1:n){
    zusatz_neg_l[[k]]<-c(rep(0,times=(choose(n,k))))
    zusatz_pos_l[[k]]<-c(rep(0,times=(choose(n,k))))
  }
  
  Gesamt_Abh_pos_niedriger_l<-vector(mode = "list", length = (n))
  alle_kombi_l<-vector(mode = "list", length = (n))
  
  for(k in 1:n){
    alle_kombi_l[[k]] <- list(combn(c(1:n), k, FUN = NULL, simplify = TRUE))
  }
  
  
  for(k in 1:2){
    if(k==1){
      for(l in 1:(choose(n,k))){
        AbhGes_pos_l[[k]][l] <- 0
        AbhGes_neg_l[[k]][l] <- 0
      }
    }
    if(k==2){
      for(l in 1:(choose(n,k))){
        AbhGes_pos_l[[k]][l] <- ((beob_pos_l[[k]][l]) / sum(Haufigkeiten_pos_v) ) - (kombiSe2_v[[k]][[1]][l])
        AbhGes_neg_l[[k]][l] <- ((beob_neg_l[[k]][l]) / sum(Haufigkeiten_neg_v) ) - (kombiSp2_v[[k]][[1]][l])
      }
    }
  }
  for(k in 3:n){
    for(l in 1:(choose(n,k))){
      zwischen_pos<-0
      zwischen_neg<-0
      zwischen3_pos<-0
      zwischen3_neg<-0
      for(x in 2:(k-1)){
        for(y in 1:(choose(n,x))){
          hilfsvector_v <- c(alle_kombi_l[[x]][[1]][,y])
          bool <- c(hilfsvector_v %in% c(alle_kombi_l[[k]][[1]][,l]))
          
          if(all(bool) == TRUE){
            rausSe_v <- c(alle_kombi_l[[k]][[1]][,l])[!(c(alle_kombi_l[[k]][[1]][,l]) %in% hilfsvector_v)]
            Se_prod_v <- Se_v[names(Se_v) %in% rausSe_v]
            
            rausSp_v <- c(alle_kombi_l[[k]][[1]][,l])[!(c(alle_kombi_l[[k]][[1]][,l]) %in% hilfsvector_v)]
            Sp_prod_v <- Sp_v[names(Sp_v) %in% rausSp_v]
            
            
            zwischen1_pos <- prod(Se_prod_v)*AbhGes_pos_l[[x]][y]
            
            zwischen1_neg <- prod(Sp_prod_v)*AbhGes_neg_l[[x]][y]
            
            
          }else{
            zwischen1_pos<-0
            zwischen1_neg<-0
          }
          zwischen3_pos<-zwischen3_pos+zwischen1_pos
          zwischen3_neg<-zwischen3_neg+zwischen1_neg
        }
      }
      
      zusatz_pos_l[[k]][l]<-zwischen3_pos
      zusatz_neg_l[[k]][l]<-zwischen3_neg
      
      AbhGes_pos_l[[k]][l] <- ((beob_pos_l[[k]][l]) / sum(Haufigkeiten_pos_v) ) - (kombiSe2_v[[k]][[1]][l] + zusatz_pos_l[[k]][l])
      AbhGes_neg_l[[k]][l] <- ((beob_neg_l[[k]][l]) / sum(Haufigkeiten_neg_v) ) - (kombiSp2_v[[k]][[1]][l] + zusatz_neg_l[[k]][l])
      
    }
  }
  
  AbhGes_l<-list(AbhGes_pos_l,AbhGes_neg_l)
  return(AbhGes_l)
}


#######################################################################################


#para_v = (Vektor) sensitivities, specificities and the prevalence
#n = (Integer) number of tests
#testkombi_m = (2^n x n Matrix) all possibles response patterns of the n tests
#testkorr_l = (Liste) all dependencies of the tests; the first list describes the positive dependencies, the second list describes the negative dependencies
#Agg_v = (2^n Vektor) the observations of the data set; aggregated for the response patterns
#EM(para_v, n, testkombi_m, testkorr_l, Agg_v) is the Expectation-Maximization-Algorithm, that recalculates the test accuracies and the prevalence 

EM <- function(para_v, n, testkombi_m, testkorr_l, Agg_v){
  praev_m <- matrix(c(1-para_v[(2*n)+1],(para_v[(2*n)+1])),nrow=1, ncol=2) #erste Spalte: Anteil negativer Beobachtungen; Zweite Spalte: Anteil positiver Beobachtungen
  para_m <- matrix(c((1-para_v[(n+1):(2*n)]),para_v[1:n]), ncol=2, nrow=n) #erste Spalte: W. eines positiven Ergebnisses bei einem negativen Tier/ zweite Spalte: W. eines positiven Ergebnisses bei einen positiven Tier
  Ges_para_letzter_Schritt_v <- rep(0,2^n)
  names_v <- c(paste0(c(rep("Se", n), rep("Sp", times=n)), 1:n), "Pr")
  hilfsvektor<-matrix(c(para_v),ncol=((2*n)+1),nrow=1,dimnames = list(c("row1"),names_v))
  log_likelihood_v<-c(0)
  for (i in 1:1000){
    GesAbh_l <- Abhaengig_summe(hilfsvektor, n, testkombi_m, testkorr_l) #The dependency of the tests is calculated
    y <- Antwortw_prod(para_m,GesAbh_l,testkombi_m) #Probability of the respective response pattern within the latent classes
    W_ges_muster <- y %*% t(praev_m) #Overall probability of the respective response pattern
    x <- matrix(y[,1],nrow=(2^n),ncol=1) * matrix(praev_m[1],ncol=1,nrow=(2^n),byrow=T) / W_ges_muster * Agg_v #Number of observations with the corresponding response pattern within the negative class
    
    x[is.na(x)] <- 0
    
    praev_m[1,1] <- apply(x,2,sum,na.rm=T)/sum(Agg_v) #Number of negative observations divided by all observations
    praev_m[1,2] <- 1 - praev_m[1] #Counter-probability of the negative observations, i.e. the prevalence
    d1<-1.96*(sqrt((praev_m[1]*(1-praev_m[1]))/sum(Agg_v)))
    ll_praev1<-praev_m[1,1]-d1
    ul_praev1<-praev_m[1,1]+d1
    d2<-1.96*(sqrt((praev_m[2]*(1-praev_m[2]))/sum(Agg_v)))
    ll_praev2<-praev_m[1,2]-d2
    ul_praev2<-praev_m[1,2]+d2
    para_m[,1] <- apply(t(testkombi_m) %*% x,1,sum)/(sum(x)) 
    para_m[,2] <- apply(t(testkombi_m) %*% (Agg_v-x),1,sum)/(sum(Agg_v)-sum(x)) 
    d_para_neg<-1.96*(sqrt((para_m[,1]*(1-para_m[,1]))/(sum(Agg_v))))
    d_para_pos<-1.96*(sqrt((para_m[,2]*(1-para_m[,2]))/(sum(Agg_v))))
    Spe_v<-1-para_m[,1]
    ll_para_neg<-Spe_v-d_para_neg
    ul_para_neg<-Spe_v+d_para_neg
    ll_para_pos<-para_m[,2]-d_para_pos
    ul_para_pos<-para_m[,2]+d_para_pos
    hilfsvektor<-matrix(c(para_m[(1:n),2],(1-para_m[(1:n),1]), praev_m[1,2]),ncol=((2*n)+1),nrow=1,dimnames = list(c("row1"),names_v))
    
    GesAbh_l <- Abhaengig_summe(hilfsvektor, n, testkombi_m, testkorr_l)
    
    ll <- sum(cbind(Agg_v)*log(Antwortw_prod(para_m,GesAbh_l,testkombi_m) %*% t(praev_m)),na.rm=T) 
    log_likelihood_v<-c(log_likelihood_v,ll)
    
    if((abs(log_likelihood_v[i+1]-log_likelihood_v[i])<0.1)){
      break 
    } 
    Sen<-(para_m[,1])
    Spez<-1-para_m[,2]
    ll_para_pos0<-Sen-d_para_neg
    ul_para_pos0<-Sen+d_para_neg
    ll_para_neg0<-Spez-d_para_pos
    ul_para_neg0<-Spez+d_para_pos
    
    
    liste<-list(Sensitivitaet2= Sen, Sensitivitaet_KI0=cbind(ll_para_pos0,ul_para_pos0),Spezifitaet2= Spez, Spezifitaet_KI0=cbind(ll_para_neg0,ul_para_neg0), Praevalenz=praev_m, Praevalenz_KI=c(ll_praev1,ul_praev1,ll_praev2,ul_praev2),Sensitivitaet=para_m[,2],Sensitivitaet_KI=cbind(ll_para_pos,ul_para_pos),Spezifitaet=Spe_v,Spezifitaet_KI=cbind(ll_para_neg,ul_para_neg),Iterationen=i, Log_Likelihood=ll, Korr=testkorr_l, Gesamt_se=GesAbh_l[[1]], Gesamt_sp=GesAbh_l[[2]]) 
  }
  return(liste)
}


#######################################################################################

#para_v = (Vektor) sensitivities, specificities and the prevalence
#n = (Integer) number of tests
#testkombi_m = (2^n x n Matrix) all possibles response patterns of the n tests
#testkorr_l = (Liste) all dependencies of the tests; the first list describes the positive dependencies, the second list describes the negative dependencies
#Agg_v = (2^n Vektor) the observations of the data set; aggregated for the response patterns

#gesamtalgorithmus(para_v, n, testkombi_m, testkorr_l, Agg_v) executes the overall algorithm by alternately executing the EM algorithm for the test accuracies and the prevalence 
#and the recalculation of the dependencies until convergence occurs or 1000 iteration steps are reached

gesamtalgorithmus <- function(para_v, n, testkombi_m, testkorr_l, Agg_v){
  log_likelihood_v<-c(0)
  parameter_v<-para_v
  for(v in 1:1000){
    EM_Wert_l<-EM(parameter_v, n, testkombi_m, testkorr_l, Agg_v)
    log_likelihood_v <- c(log_likelihood_v, EM_Wert_l$Log_Likelihood)
    parameter_v <- c(EM_Wert_l$Sensitivitaet,EM_Wert_l$Spezifitaet,EM_Wert_l$Praevalenz[1,2])
    #parameter_v <- c(EM_Wert_l$Sensitivitaet,EM_Wert_l$Spezifitaet,max(EM_Wert_l$Praevalenz))
    testkorr_l <- Abh_neu_berechnen(parameter_v, n, testkombi_m, testkorr_l, Agg_v)
    if(abs(log_likelihood_v[v+1]-log_likelihood_v[v])<0.00001){
      break
    }
    v<-v+1
  }
  return(list(EM_Wert_l, v))
}


##############################################################################################################################
######################################################General Information#####################################################
##############################################################################################################################

#number of tests (Has to be adapted to the numbers of tests used)
n<-6

#testkombi_m represents all possible combinations of response patterns and has to be chosen according to the number of tests used 
#all possible response patterns for 6 tests
testkombi_m<-matrix(c(0,0,0,0,0,0,0,0,0,0,0,0,0,0,0,0,0,0,0,0,0,0,0,0,0,0,0,0,0,0,0,0,1,1,1,1,1,1,1,1,1,1,1,1,1,1,1,1,1,1,1,1,1,1,1,1,1,1,1,1,1,1,1,1,
                      0,0,0,0,0,0,0,0,0,0,0,0,0,0,0,0,1,1,1,1,1,1,1,1,1,1,1,1,1,1,1,1,0,0,0,0,0,0,0,0,0,0,0,0,0,0,0,0,1,1,1,1,1,1,1,1,1,1,1,1,1,1,1,1,
                      0,0,0,0,0,0,0,0,1,1,1,1,1,1,1,1,0,0,0,0,0,0,0,0,1,1,1,1,1,1,1,1,0,0,0,0,0,0,0,0,1,1,1,1,1,1,1,1,0,0,0,0,0,0,0,0,1,1,1,1,1,1,1,1,
                      0,0,0,0,1,1,1,1,0,0,0,0,1,1,1,1,0,0,0,0,1,1,1,1,0,0,0,0,1,1,1,1,0,0,0,0,1,1,1,1,0,0,0,0,1,1,1,1,0,0,0,0,1,1,1,1,0,0,0,0,1,1,1,1,
                      0,0,1,1,0,0,1,1,0,0,1,1,0,0,1,1,0,0,1,1,0,0,1,1,0,0,1,1,0,0,1,1,0,0,1,1,0,0,1,1,0,0,1,1,0,0,1,1,0,0,1,1,0,0,1,1,0,0,1,1,0,0,1,1,
                      0,1,0,1,0,1,0,1,0,1,0,1,0,1,0,1,0,1,0,1,0,1,0,1,0,1,0,1,0,1,0,1,0,1,0,1,0,1,0,1,0,1,0,1,0,1,0,1,0,1,0,1,0,1,0,1,0,1,0,1,0,1,0,1),ncol=6,nrow=64)

#all possible response patterns for 5 tests
#testkombi_m<-matrix(c(0,0,0,0,0,0,0,0,0,0,0,0,0,0,0,0,1,1,1,1,1,1,1,1,1,1,1,1,1,1,1,1,
#                      0,0,0,0,0,0,0,0,1,1,1,1,1,1,1,1,0,0,0,0,0,0,0,0,1,1,1,1,1,1,1,1,
#                      0,0,0,0,1,1,1,1,0,0,0,0,1,1,1,1,0,0,0,0,1,1,1,1,0,0,0,0,1,1,1,1,
#                      0,0,1,1,0,0,1,1,0,0,1,1,0,0,1,1,0,0,1,1,0,0,1,1,0,0,1,1,0,0,1,1,
#                      0,1,0,1,0,1,0,1,0,1,0,1,0,1,0,1,0,1,0,1,0,1,0,1,0,1,0,1,0,1,0,1),ncol=5,nrow=32)

#all possible response patterns for 4 tests
#testkombi_m<-matrix(c(0,0,0,0,0,0,0,0,1,1,1,1,1,1,1,1,
#                      0,0,0,0,1,1,1,1,0,0,0,0,1,1,1,1,
#                      0,0,1,1,0,0,1,1,0,0,1,1,0,0,1,1,
#                      0,1,0,1,0,1,0,1,0,1,0,1,0,1,0,1),ncol=4,nrow=16)

#all possible response patterns for 3 tests
#testkombi_m<-matrix(c(0,0,0,0,1,1,1,1,
#                      0,0,1,1,0,0,1,1,
#                      0,1,0,1,0,1,0,1),ncol=3,nrow=8)


##############################################################################################################################
############################################Stating values for the overall dataset############################################
##############################################################################################################################

#Aggregated observations for all response patterns according to the order of the response patterns described in testkombi_m 
Agg_v<-c(152,46,16,22,0,0,0,4,0,2,0,1,0,0,0,1,2,2,1,2,0,0,0,4,0,0,0,0,0,0,0,0,0,10,2,16,0,0,0,2,1,2,0,3,0,0,0,6,0,4,3,18,0,0,2,9,0,5,0,33,0,0,2,431) 


#Definition of the starting value sets
#para_v is the vector containing all starting values in the order (para_v<-c(Sensitivity test 1, ..., Sensitivity test M, Specificity test 1, ..., Specificity test M, Prevalence))


#Starting value set MI
para_v<-c(0.988,0.999,0.991,0.999,0.999,0.999, 0.999,0.998,0.999,0.999,0.972,0.999, 0.70)

Testkorr_pos<-vector(mode = "list", length = (n))
i<-NULL
j<-NULL
for(i in 1:n){
  for(j in (1:choose(n,i))){
    Testkorr_pos[[i]][j]<-0
  }
}
Testkorr_neg<-vector(mode = "list", length = (n))
i<-NULL
j<-NULL
for(i in 1:n){
  for(j in (1:choose(n,i))){
    Testkorr_neg[[i]][j]<-0
  }
}
testkorr_l<-list(Testkorr_pos,Testkorr_neg)

gesamtalgorithmus(para_v, n, testkombi_m, testkorr_l, Agg_v)

#Starting value set MR
para_v<-c(0.988,0.999,0.991,0.999,0.999,0.999, 0.999,0.998,0.999,0.999,0.972,0.999, 0.70)

Testkorr_pos<-vector(mode = "list", length = (n))
Testkorr_pos[[1]]<-c(0,0,0,0,0,0)
Testkorr_pos[[2]]<-c(0.007, 0.012, 0.008, 0.015, 0.030, 0.009, 0.008, 0.010, 0.013, 0.007, 0.008, 0.011, 0.001, 0.008, 0.032)
Testkorr_pos[[3]]<-c(0.008, 0.007, 0.011, 0.009, 0.006, 0.007, 0.007, 0.006, 0.005, 0.010, 0.006, 0.007, 0.006, 0.007, 0.005, 0.007, 0.006, 0.005, 0.006, 0.007)
Testkorr_pos[[4]]<-c(0.006, 0.006, 0.006, 0.006, 0.005, 0.006, 0.006, 0.005, 0.005, 0.005, 0.005, 0.005, 0.005, 0.005, 0.005)
Testkorr_pos[[5]]<-c(0.005, 0.004, 0.005, 0.004, 0.004, 0.004)
Testkorr_pos[[6]]<-c(0.004)
Testkorr_neg<-vector(mode = "list", length = (n))
Testkorr_neg[[2]]<-c(0.070, 0.085, 0.072, 0.050, 0.029, 0.102, 0.099, 0.058, 0.028, 0.122, 0.056, 0.034, 0.067, 0.030, 0.021)
Testkorr_neg[[3]]<-c(0.049, 0.045, 0.033, 0.020, 0.041, 0.031, 0.020, 0.031, 0.019, 0.017, 0.053, 0.033, 0.017, 0.035, 0.017, 0.015, 0.032, 0.018, 0.013, 0.013)
Testkorr_neg[[4]]<-c(0.037, 0.026, 0.017, 0.026, 0.016, 0.014, 0.026, 0.016, 0.014, 0.013, 0.027, 0.014, 0.012, 0.012, 0.011)
Testkorr_neg[[5]]<-c(0.020, 0.013, 0.011, 0.010, 0.010, 0.009)
Testkorr_neg[[6]]<-c(0.008)
testkorr_l<-list(Testkorr_pos,Testkorr_neg)

gesamtalgorithmus(para_v, n, testkombi_m, testkorr_l, Agg_v)

#Starting value set PI
para_v<-c(0.92,0.92,0.90,0.96,0.85,0.95, 0.90,0.98,0.95,0.99,0.90,0.95, 0.72)

Testkorr_pos<-vector(mode = "list", length = (n))
i<-NULL
j<-NULL
for(i in 1:n){
  for(j in (1:choose(n,i))){
    Testkorr_pos[[i]][j]<-0
  }
}

Testkorr_neg<-vector(mode = "list", length = (n))
i<-NULL
j<-NULL
for(i in 1:n){
  for(j in (1:choose(n,i))){
    Testkorr_neg[[i]][j]<-0
  }
}
testkorr_l<-list(Testkorr_pos,Testkorr_neg)

gesamtalgorithmus(para_v, n, testkombi_m, testkorr_l, Agg_v)

#Starting value set PR
para_v<-c(0.92,0.92,0.90,0.96,0.85,0.95, 0.90,0.98,0.95,0.99,0.90,0.95, 0.72)

Testkorr_pos<-vector(mode = "list", length = (n))
Testkorr_pos[[1]]<-c(0,0,0,0,0,0)
Testkorr_pos[[2]]<-c(0.005, 0.006, 0.005, 0.015, 0.030, 0.010, 0.010, 0.010, 0.015, 0.005, 0.008, 0.010, 0.001, 0.008, 0.028)
Testkorr_pos[[3]]<-c(0.005, 0.007, 0.011, 0.008, 0.006, 0.007, 0.007, 0.006, 0.005, 0.010, 0.006, 0.007, 0.006, 0.007, 0.005, 0.007, 0.006, 0.005, 0.006, 0.007)
Testkorr_pos[[4]]<-c(0.006, 0.006, 0.006, 0.006, 0.005, 0.006, 0.006, 0.005, 0.005, 0.005, 0.005, 0.005, 0.005, 0.005, 0.005)
Testkorr_pos[[5]]<-c(0.005, 0.004, 0.005, 0.004, 0.004, 0.004)
Testkorr_pos[[6]]<-c(0.004)
Testkorr_neg<-vector(mode = "list", length = (n))
Testkorr_neg[[2]]<-c(0.050, 0.050, 0.060, 0.050, 0.030, 0.100, 0.100, 0.060, 0.030, 0.120, 0.055, 0.035, 0.065, 0.030, 0.020)
Testkorr_neg[[3]]<-c(0.050, 0.050, 0.035, 0.020, 0.040, 0.030, 0.020, 0.020, 0.020, 0.017, 0.053, 0.030, 0.017, 0.035, 0.017, 0.015, 0.032, 0.018, 0.013, 0.013)
Testkorr_neg[[4]]<-c(0.036, 0.026, 0.017, 0.026, 0.016, 0.012, 0.026, 0.015, 0.014, 0.013, 0.027, 0.013, 0.012, 0.012, 0.015)
Testkorr_neg[[5]]<-c(0.020, 0.013, 0.011, 0.010, 0.010, 0.009)
Testkorr_neg[[6]]<-c(0.008)
testkorr_l<-list(Testkorr_pos,Testkorr_neg)

gesamtalgorithmus(para_v, n, testkombi_m, testkorr_l, Agg_v)

#Starting value set RI
para_v<-c(0.92, 0.90, 0.90, 0.90, 0.90, 0.99, 0.97, 0.97, 0.97, 0.97, 0.97, 0.70, 0.74)

Testkorr_pos<-vector(mode = "list", length = (n))
i<-NULL
j<-NULL
for(i in 1:n){
  for(j in (1:choose(n,i))){
    Testkorr_pos[[i]][j]<-0
  }
}

Testkorr_neg<-vector(mode = "list", length = (n))
i<-NULL
j<-NULL
for(i in 1:n){
  for(j in (1:choose(n,i))){
    Testkorr_neg[[i]][j]<-0
  }
}
testkorr_l<-list(Testkorr_pos,Testkorr_neg)

gesamtalgorithmus(para_v, n, testkombi_m, testkorr_l, Agg_v)

#Starting value set RR
para_v<-c(0.92, 0.90, 0.90, 0.90, 0.90, 0.99, 0.97, 0.97, 0.97, 0.97, 0.97, 0.70, 0.74)

Testkorr_pos<-vector(mode = "list", length = (n))
Testkorr_pos[[1]]<-c(0,0,0,0,0,0)
Testkorr_pos[[2]]<-c(0.003, 0.010, 0.007, 0.018, 0.031, 0.008, 0.008, 0.010, 0.014, 0.005, 0.008, 0.011, 0.001, 0.008, 0.028)
Testkorr_pos[[3]]<-c(0.005, 0.007, 0.011, 0.008, 0.006, 0.007, 0.007, 0.006, 0.005, 0.010, 0.006, 0.007, 0.006, 0.007, 0.005, 0.007, 0.006, 0.005, 0.006, 0.007)
Testkorr_pos[[4]]<-c(0.006, 0.006, 0.006, 0.006, 0.005, 0.006, 0.006, 0.005, 0.005, 0.005, 0.005, 0.005, 0.005, 0.005, 0.005)
Testkorr_pos[[5]]<-c(0.005, 0.004, 0.005, 0.004, 0.004, 0.004)
Testkorr_pos[[6]]<-c(0.004)
Testkorr_neg<-vector(mode = "list", length = (n))
Testkorr_neg[[2]]<-c(0.070, 0.050, 0.065, 0.050, 0.029, 0.100, 0.099, 0.058, 0.028, 0.122, 0.056, 0.034, 0.067, 0.030, 0.020)
Testkorr_neg[[3]]<-c(0.055, 0.045, 0.033, 0.020, 0.041, 0.031, 0.020, 0.025, 0.019, 0.017, 0.053, 0.033, 0.017, 0.035, 0.017, 0.015, 0.032, 0.018, 0.013, 0.013)
Testkorr_neg[[4]]<-c(0.036, 0.026, 0.017, 0.026, 0.016, 0.012, 0.026, 0.016, 0.014, 0.013, 0.027, 0.013, 0.012, 0.012, 0.015)
Testkorr_neg[[5]]<-c(0.020, 0.013, 0.011, 0.010, 0.010, 0.009)
Testkorr_neg[[6]]<-c(0.008)
testkorr_l<-list(Testkorr_pos,Testkorr_neg)

gesamtalgorithmus(para_v, n, testkombi_m, testkorr_l, Agg_v)


##############################################################################################################################
#########################################Stating values for the vaccinated subgroup###########################################
##############################################################################################################################

#Aggregated observations for all response patterns
Agg_v<-c(52,22,6,13,0,0,0,2,0,1,0,0,0,0,0,1,1,1,0,2,0,0,0,3,0,0,0,0,0,0,0,0,0,4,0,9,0,0,0,1,1,2,0,3,0,0,0,6,0,2,0,15,0,0,0,4,0,0,0,12,0,0,0,305)


#Starting value set MI
para_v<-c(0.988,1.000,0.991,1.000,1.000,1.000, 0.999,0.998,0.999,0.999,0.972,0.999, 0.87)

Testkorr_pos<-vector(mode = "list", length = (n))
i<-NULL
j<-NULL
for(i in 1:n){
  for(j in (1:choose(n,i))){
    Testkorr_pos[[i]][j]<-0
  }
}

Testkorr_neg<-vector(mode = "list", length = (n))
i<-NULL
j<-NULL
for(i in 1:n){
  for(j in (1:choose(n,i))){
    Testkorr_neg[[i]][j]<-0
  }
}
testkorr_l<-list(Testkorr_pos,Testkorr_neg)

gesamtalgorithmus(para_v, n, testkombi_m, testkorr_l, Agg_v)

#Starting value set MR
para_v<-c(0.988,1.000,0.991,1.000,1.000,1.000, 0.999,0.998,0.999,0.999,0.972,0.999, 0.87)


Testkorr_pos<-vector(mode = "list", length = (n))
Testkorr_pos[[1]]<-c(0,0,0,0,0,0)
Testkorr_pos[[2]]<-c(0.016, 0.012, 0.008, 0.021, 0.030, 0.009, 0.008, 0.010, 0.013, 0.0067, 0.008, 0.011, 0.001, 0.008, 0.032)
Testkorr_pos[[3]]<-c(0.008, 0.007, 0.011, 0.009, 0.006, 0.007, 0.007, 0.006, 0.005, 0.010, 0.006, 0.007, 0.006, 0.007, 0.005, 0.007, 0.006, 0.005, 0.006, 0.007)
Testkorr_pos[[4]]<-c(0.006, 0.006, 0.006, 0.006, 0.005, 0.006, 0.006, 0.005, 0.005, 0.005, 0.005, 0.005, 0.005, 0.005, 0.005)
Testkorr_pos[[5]]<-c(0.005, 0.004, 0.005, 0.004, 0.004, 0.004)
Testkorr_pos[[6]]<-c(0.004)
Testkorr_neg<-vector(mode = "list", length = (n))
Testkorr_neg[[2]]<-c(0.081, 0.085, 0.0718, 0.050, 0.029, 0.102, 0.099, 0.058, 0.028, 0.122, 0.056, 0.034, 0.067, 0.030, 0.021)
Testkorr_neg[[3]]<-c(0.049, 0.045, 0.033, 0.020, 0.041, 0.031, 0.020, 0.0311, 0.019, 0.017, 0.053, 0.033, 0.017, 0.035, 0.017, 0.015, 0.032, 0.018, 0.013, 0.013)
Testkorr_neg[[4]]<-c(0.037, 0.026, 0.017, 0.026, 0.016, 0.0135, 0.026, 0.016, 0.014, 0.013, 0.027, 0.014, 0.012, 0.012, 0.011)
Testkorr_neg[[5]]<-c(0.020, 0.013, 0.011, 0.010, 0.010, 0.009)
Testkorr_neg[[6]]<-c(0.008)
testkorr_l<-list(Testkorr_pos,Testkorr_neg)

gesamtalgorithmus(para_v, n, testkombi_m, testkorr_l, Agg_v)


#Starting value set RI
para_v<-c(0.92, 0.90, 0.90, 0.90, 0.90, 0.99, 0.97, 0.97, 0.97, 0.97, 0.97, 0.70, 0.85)

Testkorr_pos<-vector(mode = "list", length = (n))
i<-NULL
j<-NULL
for(i in 1:n){
  for(j in (1:choose(n,i))){
    Testkorr_pos[[i]][j]<-0
  }
}

Testkorr_neg<-vector(mode = "list", length = (n))
i<-NULL
j<-NULL
for(i in 1:n){
  for(j in (1:choose(n,i))){
    Testkorr_neg[[i]][j]<-0
  }
}
testkorr_l<-list(Testkorr_pos,Testkorr_neg)

gesamtalgorithmus(para_v, n, testkombi_m, testkorr_l, Agg_v)


#Starting value set RR
para_v<-c(0.92, 0.90, 0.90, 0.90, 0.90, 0.99, 0.97, 0.97, 0.97, 0.97, 0.97, 0.70, 0.84)


Testkorr_pos<-vector(mode = "list", length = (n))
Testkorr_pos[[1]]<-c(0,0,0,0,0,0)
Testkorr_pos[[2]]<-c(0.016, 0.012, 0.008, 0.021, 0.030, 0.009, 0.008, 0.010, 0.013, 0.0067, 0.008, 0.011, 0.001, 0.008, 0.032)
Testkorr_pos[[3]]<-c(0.008, 0.007, 0.011, 0.009, 0.006, 0.007, 0.007, 0.006, 0.005, 0.010, 0.006, 0.007, 0.006, 0.007, 0.005, 0.007, 0.006, 0.005, 0.006, 0.007)
Testkorr_pos[[4]]<-c(0.006, 0.006, 0.006, 0.006, 0.005, 0.006, 0.006, 0.005, 0.005, 0.005, 0.005, 0.005, 0.005, 0.005, 0.005)
Testkorr_pos[[5]]<-c(0.005, 0.004, 0.005, 0.004, 0.004, 0.004)
Testkorr_pos[[6]]<-c(0.004)
Testkorr_neg<-vector(mode = "list", length = (n))
Testkorr_neg[[2]]<-c(0.081, 0.085, 0.0718, 0.050, 0.029, 0.102, 0.099, 0.058, 0.028, 0.122, 0.056, 0.034, 0.067, 0.030, 0.021)
Testkorr_neg[[3]]<-c(0.049, 0.045, 0.033, 0.020, 0.041, 0.031, 0.020, 0.0311, 0.019, 0.017, 0.053, 0.033, 0.017, 0.035, 0.017, 0.015, 0.032, 0.018, 0.013, 0.013)
Testkorr_neg[[4]]<-c(0.037, 0.026, 0.017, 0.026, 0.016, 0.0135, 0.026, 0.016, 0.014, 0.013, 0.027, 0.014, 0.012, 0.012, 0.011)
Testkorr_neg[[5]]<-c(0.020, 0.013, 0.011, 0.010, 0.010, 0.009)
Testkorr_neg[[6]]<-c(0.008)
testkorr_l<-list(Testkorr_pos,Testkorr_neg)

gesamtalgorithmus(para_v, n, testkombi_m, testkorr_l, Agg_v)


##############################################################################################################################
####################################################Sensitivity Analysis######################################################
##############################################################################################################################


#Starting value set S1
para_v<-c(0.92, 0.90, 0.90, 0.90, 0.90, 0.99, 0.97, 0.97, 0.97, 0.97, 0.97, 0.70, 0.64)

Testkorr_pos<-vector(mode = "list", length = (n))
Testkorr_pos[[1]]<-c(0,0,0,0,0,0)
Testkorr_pos[[2]]<-c(0.003, 0.010, 0.007, 0.018, 0.031, 0.008, 0.008, 0.010, 0.014, 0.005, 0.008, 0.011, 0.001, 0.008, 0.028)
Testkorr_pos[[3]]<-c(0.005, 0.007, 0.011, 0.008, 0.006, 0.007, 0.007, 0.006, 0.005, 0.010, 0.006, 0.007, 0.006, 0.007, 0.005, 0.007, 0.006, 0.005, 0.006, 0.007)
Testkorr_pos[[4]]<-c(0.006, 0.006, 0.006, 0.006, 0.005, 0.006, 0.006, 0.005, 0.005, 0.005, 0.005, 0.005, 0.005, 0.005, 0.005)
Testkorr_pos[[5]]<-c(0.005, 0.004, 0.005, 0.004, 0.004, 0.004)
Testkorr_pos[[6]]<-c(0.004)
Testkorr_neg<-vector(mode = "list", length = (n))
Testkorr_neg[[2]]<-c(0.070, 0.050, 0.065, 0.050, 0.029, 0.100, 0.099, 0.058, 0.028, 0.122, 0.056, 0.034, 0.067, 0.030, 0.020)
Testkorr_neg[[3]]<-c(0.055, 0.045, 0.033, 0.020, 0.041, 0.031, 0.020, 0.025, 0.019, 0.017, 0.053, 0.033, 0.017, 0.035, 0.017, 0.015, 0.032, 0.018, 0.013, 0.013)
Testkorr_neg[[4]]<-c(0.036, 0.026, 0.017, 0.026, 0.016, 0.012, 0.026, 0.016, 0.014, 0.013, 0.027, 0.013, 0.012, 0.012, 0.015)
Testkorr_neg[[5]]<-c(0.020, 0.013, 0.011, 0.010, 0.010, 0.009)
Testkorr_neg[[6]]<-c(0.008)
testkorr_l<-list(Testkorr_pos,Testkorr_neg)

gesamtalgorithmus(para_v, n, testkombi_m, testkorr_l, Agg_v)


#Starting value set S2
para_v<-c(0.92, 0.90, 0.90, 0.90, 0.90, 0.99, 0.97, 0.97, 0.97, 0.97, 0.97, 0.70, 0.84)

gesamtalgorithmus(para_v, n, testkombi_m, testkorr_l, Agg_v)


#Starting value set S3
para_v<-c(0.87, 0.85, 0.85, 0.85, 0.85, 0.94, 0.97, 0.97, 0.97, 0.97, 0.97, 0.70, 0.74)

gesamtalgorithmus(para_v, n, testkombi_m, testkorr_l, Agg_v)


#Starting value set S4
para_v<-c(0.92, 0.90, 0.90, 0.90, 0.90, 0.99, 0.92, 0.92, 0.92, 0.92, 0.92, 0.65, 0.74)

gesamtalgorithmus(para_v, n, testkombi_m, testkorr_l, Agg_v)


#Starting value set S5
para_v<-c(0.82, 0.80, 0.80, 0.80, 0.80, 0.89, 0.97, 0.97, 0.97, 0.97, 0.97, 0.70, 0.74)

gesamtalgorithmus(para_v, n, testkombi_m, testkorr_l, Agg_v)


#Starting value set S6
para_v<-c(0.92, 0.90, 0.90, 0.90, 0.90, 0.99, 0.87, 0.87, 0.87, 0.87, 0.87, 0.60, 0.74)

gesamtalgorithmus(para_v, n, testkombi_m, testkorr_l, Agg_v)


#Starting value set S7
para_v<-c(0.92, 0.90, 0.90, 0.90, 0.90, 0.99, 0.97, 0.97, 0.97, 0.97, 0.97, 0.70, 0.74)

Testkorr_pos<-vector(mode = "list", length = (n))
Testkorr_pos[[1]]<-c(0,0,0,0,0,0)
Testkorr_pos[[2]]<-c(0.0045, 0.0150, 0.0105, 0.0370, 0.0465, 0.0120, 0.0120, 0.0150, 0.0210, 0.0075, 0.0120, 0.0165, 0.0015, 0.0120, 0.0420)
Testkorr_pos[[3]]<-c(0.0075, 0.0105, 0.0165, 0.0120, 0.0090, 0.0105, 0.0105, 0.0090, 0.0075, 0.0150, 0.0090, 0.0105, 0.0090, 0.0105, 0.0075, 0.0105, 0.0090, 0.0075, 0.0090, 0.0105)
Testkorr_pos[[4]]<-c(0.0090, 0.0090, 0.0090, 0.0090, 0.0075, 0.0090, 0.0090, 0.0075, 0.0075, 0.0075, 0.0075, 0.0075, 0.0075, 0.0075, 0.0075)
Testkorr_pos[[5]]<-c(0.0075, 0.0060, 0.0075, 0.0060, 0.0060, 0.0060)
Testkorr_pos[[6]]<-c(0.006)
Testkorr_neg<-vector(mode = "list", length = (n))
Testkorr_neg[[2]]<-c(0.070, 0.050, 0.065, 0.050, 0.029, 0.100, 0.099, 0.058, 0.028, 0.122, 0.056, 0.034, 0.067, 0.030, 0.020)
Testkorr_neg[[3]]<-c(0.055, 0.045, 0.033, 0.020, 0.041, 0.031, 0.020, 0.025, 0.019, 0.017, 0.053, 0.033, 0.017, 0.035, 0.017, 0.015, 0.032, 0.018, 0.013, 0.013)
Testkorr_neg[[4]]<-c(0.036, 0.026, 0.017, 0.026, 0.016, 0.012, 0.026, 0.016, 0.014, 0.013, 0.027, 0.013, 0.012, 0.012, 0.015)
Testkorr_neg[[5]]<-c(0.020, 0.013, 0.011, 0.010, 0.010, 0.009)
Testkorr_neg[[6]]<-c(0.008)
testkorr_l<-list(Testkorr_pos,Testkorr_neg)

gesamtalgorithmus(para_v, n, testkombi_m, testkorr_l, Agg_v)


#Starting value set S8
para_v<-c(0.92, 0.90, 0.90, 0.90, 0.90, 0.99, 0.97, 0.97, 0.97, 0.97, 0.97, 0.70, 0.74)

Testkorr_pos<-vector(mode = "list", length = (n))
Testkorr_pos[[1]]<-c(0,0,0,0,0,0)
Testkorr_pos[[2]]<-c(0.003, 0.010, 0.007, 0.018, 0.031, 0.008, 0.008, 0.010, 0.014, 0.005, 0.008, 0.011, 0.001, 0.008, 0.028)
Testkorr_pos[[3]]<-c(0.005, 0.007, 0.011, 0.008, 0.006, 0.007, 0.007, 0.006, 0.005, 0.010, 0.006, 0.007, 0.006, 0.007, 0.005, 0.007, 0.006, 0.005, 0.006, 0.007)
Testkorr_pos[[4]]<-c(0.006, 0.006, 0.006, 0.006, 0.005, 0.006, 0.006, 0.005, 0.005, 0.005, 0.005, 0.005, 0.005, 0.005, 0.005)
Testkorr_pos[[5]]<-c(0.005, 0.004, 0.005, 0.004, 0.004, 0.004)
Testkorr_pos[[6]]<-c(0.004)
Testkorr_neg<-vector(mode = "list", length = (n))
Testkorr_neg[[1]]<-c(0,0,0,0,0,0)
Testkorr_neg[[2]]<-c(0.1050, 0.0750, 0.0975, 0.0750, 0.0435, 0.1500, 0.1485, 0.0870, 0.0420, 0.1830, 0.0840, 0.0510, 0.1005, 0.0450, 0.0300)
Testkorr_neg[[3]]<-c(0.0825, 0.0675, 0.0495, 0.0300, 0.0615, 0.0465, 0.0300, 0.0375, 0.0285, 0.0255, 0.0795, 0.0495, 0.0255, 0.0525, 0.0255, 0.0225, 0.0480, 0.0270, 0.0195, 0.0195)
Testkorr_neg[[4]]<-c(0.0540, 0.0390, 0.0255, 0.0390, 0.0240, 0.0180, 0.0390, 0.0240, 0.0210, 0.0195, 0.0405, 0.0195, 0.0180, 0.0180, 0.0225)
Testkorr_neg[[5]]<-c(0.0225, 0.0309, 0.0195, 0.0165, 0.0150, 0.0150, 0.0135)
Testkorr_neg[[6]]<-c(0.0120)
testkorr_l<-list(Testkorr_pos,Testkorr_neg)

gesamtalgorithmus(para_v, n, testkombi_m, testkorr_l, Agg_v)


#Starting value set S9
para_v<-c(0.92, 0.90, 0.90, 0.90, 0.90, 0.99, 0.97, 0.97, 0.97, 0.97, 0.97, 0.70, 0.74)

Testkorr_pos<-vector(mode = "list", length = (n))
Testkorr_pos[[1]]<-c(0,0,0,0,0,0)
Testkorr_pos[[2]]<-c(0.006, 0.020, 0.014, 0.036, 0.062, 0.016, 0.016, 0.020, 0.028, 0.010, 0.016, 0.022, 0.002, 0.016, 0.056)
Testkorr_pos[[3]]<-c(0.010, 0.014, 0.022, 0.016, 0.012, 0.014, 0.014, 0.012, 0.010, 0.020, 0.012, 0.014, 0.012, 0.014, 0.010, 0.014, 0.012, 0.010, 0.012, 0.014)
Testkorr_pos[[4]]<-c(0.012, 0.012, 0.012, 0.012, 0.010, 0.012, 0.012, 0.010, 0.010, 0.010, 0.010, 0.010, 0.010, 0.010, 0.010)
Testkorr_pos[[5]]<-c(0.010, 0.010, 0.010, 0.008, 0.008, 0.008)
Testkorr_pos[[6]]<-c(0.0080)
Testkorr_neg<-vector(mode = "list", length = (n))
Testkorr_neg[[1]]<-c(0,0,0,0,0,0)
Testkorr_neg[[2]]<-c(0.070, 0.050, 0.065, 0.050, 0.029, 0.100, 0.099, 0.058, 0.028, 0.122, 0.056, 0.034, 0.067, 0.030, 0.020)
Testkorr_neg[[3]]<-c(0.055, 0.045, 0.033, 0.020, 0.041, 0.031, 0.020, 0.025, 0.019, 0.017, 0.053, 0.033, 0.017, 0.035, 0.017, 0.015, 0.032, 0.018, 0.013, 0.013)
Testkorr_neg[[4]]<-c(0.036, 0.026, 0.017, 0.026, 0.016, 0.012, 0.026, 0.016, 0.014, 0.013, 0.027, 0.013, 0.012, 0.012, 0.015)
Testkorr_neg[[5]]<-c(0.020, 0.013, 0.011, 0.010, 0.010, 0.009)
Testkorr_neg[[6]]<-c(0.008)
testkorr_l<-list(Testkorr_pos,Testkorr_neg)

gesamtalgorithmus(para_v, n, testkombi_m, testkorr_l, Agg_v)


#Starting value set S10
para_v<-c(0.92, 0.90, 0.90, 0.90, 0.90, 0.99, 0.97, 0.97, 0.97, 0.97, 0.97, 0.70, 0.74)

Testkorr_pos<-vector(mode = "list", length = (n))
Testkorr_pos[[1]]<-c(0,0,0,0,0,0)
Testkorr_pos[[2]]<-c(0.003, 0.010, 0.007, 0.018, 0.031, 0.008, 0.008, 0.010, 0.014, 0.005, 0.008, 0.011, 0.001, 0.008, 0.028)
Testkorr_pos[[3]]<-c(0.005, 0.007, 0.011, 0.008, 0.006, 0.007, 0.007, 0.006, 0.005, 0.010, 0.006, 0.007, 0.006, 0.007, 0.005, 0.007, 0.006, 0.005, 0.006, 0.007)
Testkorr_pos[[4]]<-c(0.006, 0.006, 0.006, 0.006, 0.005, 0.006, 0.006, 0.005, 0.005, 0.005, 0.005, 0.005, 0.005, 0.005, 0.005)
Testkorr_pos[[5]]<-c(0.005, 0.004, 0.005, 0.004, 0.004, 0.004)
Testkorr_pos[[6]]<-c(0.004)
Testkorr_neg<-vector(mode = "list", length = (n))
Testkorr_neg[[2]]<-c(0.014, 0.100, 0.130, 0.100, 0.058, 0.200, 0.198, 0.116, 0.056, 0.244, 0.112, 0.068, 0.134, 0.060, 0.040)
Testkorr_neg[[3]]<-c(0.110, 0.090, 0.066, 0.040, 0.082, 0.062, 0.040, 0.050, 0.038, 0.034, 0.106, 0.066, 0.034, 0.070, 0.034, 0.030, 0.064, 0.036, 0.026, 0.026)
Testkorr_neg[[4]]<-c(0.072, 0.052, 0.036, 0.052, 0.032, 0.024, 0.052, 0.032, 0.028, 0.026, 0.054, 0.026, 0.024, 0.024, 0.030)
Testkorr_neg[[5]]<-c(0.040, 0.026, 0.022, 0.020, 0.022, 0.020)
Testkorr_neg[[6]]<-c(0.008)
testkorr_l<-list(Testkorr_pos,Testkorr_neg)

gesamtalgorithmus(para_v, n, testkombi_m, testkorr_l, Agg_v)


#Starting value set S11
para_v<-c(0.87, 0.85, 0.85, 0.85, 0.85, 0.94, 0.92, 0.92, 0.92, 0.92, 0.92, 0.65, 0.64)

Testkorr_pos<-vector(mode = "list", length = (n))
Testkorr_pos[[1]]<-c(0,0,0,0,0,0)
Testkorr_pos[[2]]<-c(0.0045, 0.0150, 0.0105, 0.0370, 0.0465, 0.0120, 0.0120, 0.0150, 0.0210, 0.0075, 0.0120, 0.0165, 0.0015, 0.0120, 0.0420)
Testkorr_pos[[3]]<-c(0.0075, 0.0105, 0.0165, 0.0120, 0.0090, 0.0105, 0.0105, 0.0090, 0.0075, 0.0150, 0.0090, 0.0105, 0.0090, 0.0105, 0.0075, 0.0105, 0.0090, 0.0075, 0.0090, 0.0105)
Testkorr_pos[[4]]<-c(0.0090, 0.0090, 0.0090, 0.0090, 0.0075, 0.0090, 0.0090, 0.0075, 0.0075, 0.0075, 0.0075, 0.0075, 0.0075, 0.0075, 0.0075)
Testkorr_pos[[5]]<-c(0.0075, 0.0060, 0.0075, 0.0060, 0.0060, 0.0060)
Testkorr_pos[[6]]<-c(0.006)
Testkorr_neg<-vector(mode = "list", length = (n))
Testkorr_neg[[1]]<-c(0,0,0,0,0,0)
Testkorr_neg[[2]]<-c(0.1050, 0.0750, 0.0975, 0.0750, 0.0435, 0.1500, 0.1485, 0.0870, 0.0420, 0.1830, 0.0840, 0.0510, 0.1005, 0.0450, 0.0300)
Testkorr_neg[[3]]<-c(0.0825, 0.0675, 0.0495, 0.0300, 0.0615, 0.0465, 0.0300, 0.0375, 0.0285, 0.0255, 0.0795, 0.0495, 0.0255, 0.0525, 0.0255, 0.0225, 0.0480, 0.0270, 0.0195, 0.0195)
Testkorr_neg[[4]]<-c(0.0540, 0.0390, 0.0255, 0.0390, 0.0240, 0.0180, 0.0390, 0.0240, 0.0210, 0.0195, 0.0405, 0.0195, 0.0180, 0.0180, 0.0225)
Testkorr_neg[[5]]<-c(0.0225, 0.0309, 0.0195, 0.0165, 0.0150, 0.0150, 0.0135)
Testkorr_neg[[6]]<-c(0.0120)
testkorr_l<-list(Testkorr_pos,Testkorr_neg)

gesamtalgorithmus(para_v, n, testkombi_m, testkorr_l, Agg_v)
